# Supplementary material for: Non-targeted metabolomics of cooked cowpea (Vigna unguiculata) and pigeon pea (Cajanus cajan) from Ghana using two distinct and complementary analytical platforms
Source: Food Chem (Oxf). 2022 Feb 14;4:100087. doi: 10.1016/j.fochms.2022.100087 (PMC8991828; doi:10.1016/j.fochms.2022.100087)
Supplement: Supplementary data 1 [file mmc1.xlsx]

## Sheet: Sheet1
Supplementary Table 1. Gradient profiles for Reverse Phase and HILIC Methods
Reverse Phase Positive and Negative Gradient Profile
Time (minute)	Solvent A (%)	Solvent B (%)	Flow Rate (mL)
0	99.5	0.5	0.35
4	30	70	0.35
4.5	2	98	0.35
5.4	2	98	0.35
5.6	99.5	0.5	0.35
11	99.5	0.5	0.35
HILIC Negative Gradient Profile
Time (minute)	Solvent A (%)	Solvent B (%)	Flow Rate (mL)
0	95	5	0.5
3.5	50	50	0.5
5.5	5	95	0.5
6.5	5	95	0.5
6.7	95	5	0.5
11	95	5	0.5
