# Supplementary material for: Non-targeted metabolomics of cooked cowpea (Vigna unguiculata) and pigeon pea (Cajanus cajan) from Ghana using two distinct and complementary analytical platforms
Source: Food Chem (Oxf). 2022 Feb 14;4:100087. doi: 10.1016/j.fochms.2022.100087 (PMC8991828; doi:10.1016/j.fochms.2022.100087)
Supplement: Supplementary data 2 [file mmc2.xlsx]

## Sheet: Chemical Annotation
Supplementary Table 2. Platform 2 (Metabolon) data
CHEM_ID	LIB_ID	COMP_ID	CHRO_LIB_ENTRY_ID	SUPER_PATHWAY	SUB_PATHWAY	PATHWAY_SORTORDER	TYPE	INCHIKEY	SMILES	CHEMICAL_NAME	PLOT_NAME	CAS	CHEMSPIDER	HMDB	KEGG	PLANT_CYC	PUBCHEM	PLATFORM
50	400	485	155305	Amino Acid	Amines and polyamines	396	NAMED	ATHGHQPFGPMSJY-UHFFFAOYSA-N	NCCCCNCCCN	spermidine	spermidine	124-20-9	1071	HMDB0001257	C00315	SPERMIDINE	1102	Pos Early
54	400	1527	155393	Nucleotide	Purine metabolism	1595	NAMED	SATCOUWSAZBIJO-UHFFFAOYSA-N	CN1C=NC2=C(C1=N)N=CN2	1-methyladenine	1-methyladenine	5142-22-3	71157	HMDB0011599	C02216		135398646	Pos Early
62	209	38395	143675	Lipids	Oxylipins	818	NAMED	CQSLTKIXAJTQGA-FLIBITNWSA-N	CCCCCC(C(C/C=C\CCCCCCCC(O)=O)O)O	12,13-DiHOME	12,13-DiHOME	263399-35-5	8412123	HMDB0004705	C14829	CPD-13086	10236635	Neg
72	209	37467	127687	Nucleotide	Purine metabolism	1612	NAMED	KMYWVDDIPVNLME-UHFFFAOYSA-N	NC1=NC=NC2=C1N=CN2C3OC(C4OP(O)(OC34)=O)CO	adenosine-2',3'-cyclic monophosphate	adenosine-2',3'-cyclic monophosphate	37063-35-7	1947	HMDB0011616	C02353		2024	Neg
74	209	37139	127659	Nucleotide	Purine metabolism	1622	NAMED	UASRYODFRYWBRC-UHFFFAOYSA-N	NC1=NC2=C(C(N1)=O)N=CN2C3OC(C4OP(O)(OC34)=O)CO	guanosine-2',3'-cyclic monophosphate	guanosine-2',3'-cyclic monophosphate	15718-49-7	369712	HMDB0011629	C06194		92823	Neg
75	209	37137	127657	Nucleotide	Pyrimidine metabolism	1693	NAMED	HWDMHJDYMFRXOX-UHFFFAOYSA-N	OCC1OC(N2C=CC(NC2=O)=O)C3OP(O)(OC13)=O	uridine-2',3'-cyclic monophosphate	uridine-2',3'-cyclic monophosphate	40632-52-8	3824355	HMDB0011640	C02355		439715	Neg
93	305	528	146398	Carbohydrate	TCA cycle	477	NAMED	KPGXRSRHYNQIFN-UHFFFAOYSA-N	O=C(C(O)=O)CCC(O)=O	alpha-ketoglutarate	alpha-ketoglutarate	328-50-7,22202-68-2,305-72-6	50	HMDB0000208	C00026	2-ketoglutarate	51	Polar
98	209	1417	124553	Amino Acid	Aromatic amino acid metabolism (PEP derived)	60	NAMED	HCZHHEIFKROPDY-UHFFFAOYSA-N	OC1=C(C=CC=C2)C2=NC(C(O)=O)=C1	kynurenate	kynurenate	492-27-3	3712	HMDB0000715	C01717		3845	Neg
106	305	39764	147620	Nucleotide	Pyrimidine metabolism	1698	NAMED	FOGRQMPFHUHIGU-XVFCMESISA-N	O=C1C=CN([C@H]2[C@H](O)[C@H](OP(O)(O)=O)[C@@H](CO)O2)C(N1)=O	uridine 3'-monophosphate (3'-UMP)	uridine 3'-monophosphate (3'-UMP)	35170-03-7,35170-0-7	91753	HMDB0060282	C01368		101543	Polar
112	305	531	146400	Secondary metabolism	Terpenoids	2426	NAMED	NPOAOTPXWNWTSH-UHFFFAOYSA-N	CC(CC(O)=O)(CC(O)=O)O	3-hydroxy-3-methylglutarate	3-hydroxy-3-methylglutarate	503-49-1	4573695	HMDB0000355	C03761		1662,5459993	Polar
141	400	1416	155362	Amino Acid	Glutamate family (alpha-ketoglutarate derived)	257	NAMED	BTCSSZJGUNDROE-UHFFFAOYSA-N	OC(CCCN)=O	gamma-aminobutyrate (GABA)	gamma-aminobutyrate (GABA)	56-12-2	116	HMDB0000112	C00334	4-AMINO-BUTYRATE	119	Pos Early
171	400	3127	155485	Nucleotide	Purine metabolism	1624	NAMED	FDGQSTZJBFJUBT-UHFFFAOYSA-N	O=C1C(N=CN2)=C2N=CN1	hypoxanthine	hypoxanthine	68-94-0	768	HMDB0000157	C00262	HYPOXANTHINE	790,135398638	Pos Early
172	400	32352	155912	Nucleotide	Purine metabolism	1618	NAMED	UYTPUPDQBNUYGX-UHFFFAOYSA-N	NC(N1)=NC2=C(NC=N2)C1=O	guanine	guanine	73-40-5	744	HMDB0000132	C00242	GUANINE	135398634	Pos Early
179	209	38399	143740	Lipids	Oxylipins	817	NAMED	XEBKSQSGNGRGDW-YFHOEESVSA-N	CCCCC/C=C\CC(C(CCCCCCCC(O)=O)O)O	9,10-DiHOME	9,10-DiHOME	263399-34-4	8142232	HMDB0004704	C14828		9966640	Neg
180	209	1105	125969	Lipids	Free fatty acid	740	NAMED	OYHQOLUKZRVURQ-HZJYTTRNSA-N	OC(CCCCCCC/C=C\C/C=C\CCCCC)=O	linoleate (18:2n6)	linoleate (18:2n6)	60-33-3	4444105	HMDB0006270,HMDB0000673	C01595	LINOLEIC_ACID	5280450	Neg
189	400	1498	155380	Amino Acid	Aspartate family (OAA derived)	196	NAMED	MXNRLFUSFKVQSK-UHFFFAOYSA-N	C[N+](C)(CCCCC(C([O-])=O)N)C	N6,N6,N6-trimethyllysine	N6,N6,N6-trimethyllysine	23284-33-5	140379	HMDB0001325	C03793		440120	Pos Early
197	400	42382	160643	Amino Acid	Aspartate family (OAA derived)	178	NAMED	ZJUKTBDSGOFHSH-UHFFFAOYSA-N	OC1C(N2C=NC3=C2N=CN=C3N)OC(CSCCC(N)C(O)=O)C1O	S-adenosylhomocysteine (SAH)	S-adenosylhomocysteine (SAH)	979-92-0	16788012	HMDB0000939	C00021	ADENOSYL-HOMO-CYS	439155	Pos Early
209	400	32342	155907	Nucleotide	Purine metabolism	1611	NAMED	UDMBCSSLTHHNCD-UHFFFAOYSA-N	NC1=NC=NC2=C1N=CN2C3OC(C(C3O)O)COP(O)(O)=O	adenosine 5'-monophosphate (AMP)	AMP	149022-20-8	10239183	HMDB0000045	C00020	AMP	6083	Pos Early
211	400	1553	155395	Nucleotide	Purine metabolism	1597	NAMED	OLXZPDWKRNYJJZ-UHFFFAOYSA-N	NC1=C(N=CN2C(CC3O)OC3CO)C2=NC=N1	2'-deoxyadenosine	2'-deoxyadenosine	16373-93-6	13135	HMDB0000101	C00559	DEOXYADENOSINE	13730	Pos Early
212	400	1419	155365	Amino Acid	Aspartate family (OAA derived)	180	NAMED	WUUGFSXJNOTRMR-IOSLPCCCSA-N	NC1=NC=NC2=C1N=CN2[C@H]3[C@H](O)[C@H](O)[C@@H](CSC)O3	5-methylthioadenosine (MTA)	5-methylthioadenosine (MTA)	2457-80-9	388321	HMDB0001173	C00170	5-METHYLTHIOADENOSINE	439176	Pos Early
213	400	37114	156329	Nucleotide	Purine metabolism	1634	NAMED	VQAYFKKCNSOZKM-UHFFFAOYSA-N	OC(C1O)C(OC1CO)N(C=N2)C3=C2C(NC)=NC=N3	N6-methyladenosine	N6-methyladenosine	1867-73-8	92307	HMDB0004044			102175	Pos Early
218	305	33434	146950	Nucleotide	Purine metabolism	1616	NAMED	NUCLJNSWZCHRKL-UHFFFAOYSA-N	OC(C(NC(N)=O)NC(N)=O)=O	allantoic acid	allantoic acid	99-16-1	198	HMDB0001209	C00499	ALLANTOATE	203	Polar
231	400	1638	155435	Amino Acid	Glutamate family (alpha-ketoglutarate derived)	248	NAMED	ODKSFYDXXFIFQN-UHFFFAOYSA-N	N=C(N)NCCCC(N)C(O)=O	arginine	arginine	1119-34-2	227	HMDB0000517	C00062	ARG	6322	Pos Early
232	400	15497	155552	Amino Acid	Glutamate family (alpha-ketoglutarate derived)	251	NAMED	KDZOASGQNOPSCU-UHFFFAOYSA-N	NC(C(O)=O)CCCNC(NC(C(O)=O)CC(O)=O)=N	argininosuccinate	argininosuccinate	156637-58-0	805	HMDB0000052	C03406	L-ARGININO-SUCCINATE	60150382	Pos Early
234	400	443	155304	Amino Acid	Aspartate family (OAA derived)	145	NAMED	CKLJMWTZIZZHCS-UHFFFAOYSA-N	NC(C(O)=O)CC(O)=O	aspartate	aspartate	56-84-8	5745	HMDB0000191	C00049	L-ASPARTATE	5960	Pos Early
240	209	32197	123321	Amino Acid	Aromatic amino acid metabolism (PEP derived)	96	NAMED	JVGVDSSUAVXRDY-UHFFFAOYSA-N	OC(C(O)=O)CC1=CC=C(O)C=C1	3-(4-hydroxyphenyl)lactate	3-(4-hydroxyphenyl)lactate (HPLA)	6482-98-0	9010	HMDB0000755	C03672	CPD-2222	9378	Neg
244	400	55	155295	Nucleotide	Pyrimidine metabolism	1695	NAMED	UCMIRNVEIXFBKS-UHFFFAOYSA-N	NCCC(O)=O	beta-alanine	beta-alanine	107-95-9,56-41-7	234	HMDB0000056	C00099	B-ALANINE	239	Pos Early
252	305	1437	147106	Carbohydrate	TCA cycle	478	NAMED	KDYFGRWQOYBRFD-UHFFFAOYSA-N	OC(CCC(O)=O)=O	succinate	succinate	110-15-6	1078	HMDB0000254	C00042	SUC	1110	Polar
254	305	542	145710	Lipids	Fatty acid, hydroxy	763	NAMED	WHBMMWSBFZVSSR-UHFFFAOYSA-N	CC(O)CC(O)=O	3-hydroxybutyrate (BHBA)	3-hydroxybutyrate (BHBA)	625-72-9	428	HMDB0000442,HMDB0000357,HMDB0000011	C03197,C01089	Hydroxy-Butyrates	94318,441,92135	Polar
267	400	34396	156099	Lipids	Choline metabolism	1277	NAMED	YHHSONZFOIEMCP-UHFFFAOYSA-N	C[N+](C)(CCOP(O)([O-])=O)C	choline phosphate	phosphocholine	72556-74-2	119298	HMDB0001565	C00588	PHOSPHORYL-CHOLINE	1014	Pos Early
278	400	35637	156206	Amino Acid	Glutathione metabolism	423	NAMED	ZUKPVRWZDMRIEO-UHFFFAOYSA-N	NC(C(NCC(O)=O)=O)CS	cysteinylglycine	cysteinylglycine	19246-18-5	58762	HMDB0000078	C01419	CYS-GLY	439498	Pos Early
330	305	1643	146876	Carbohydrate	TCA cycle	479	NAMED	VZCYOOQTPOCHFL-OWOJBTEDSA-N	OC(/C=C/C(O)=O)=O	fumarate	fumarate	100-17-8	10197150	HMDB0000134	C00122	FUM	444972	Polar
331	400	36738	156248	Amino Acid	Glutathione metabolism	426	NAMED	OWQDWQKWSLFFFR-UHFFFAOYSA-N	O=C(O)C(N)CCC(NC(C(O)=O)CCC(O)=O)=O	gamma-glutamylglutamate	gamma-glutamylglutamate	1116-22-9	83831	HMDB0011737	C05282		92865	Pos Early
338	305	587	147098	Carbohydrate	Sucrose, glucose,fructose metabolism	662	NAMED	RGHNJXZEOKUKBD-SQOUGZDYSA-N	OC([C@H](O)[C@@H](O)[C@H](O)[C@H](O)CO)=O	gluconate	gluconate	527-07-1	10240	HMDB0000625	C00257	GLUCONATE	10690,3085666	Polar
339	305	396	146390	Lipids	Fatty acid, Dicarboxylate	910	NAMED	JFCQEDHGNNZCLN-UHFFFAOYSA-N	OC(CCCC(O)=O)=O	glutarate (C5-DC)	glutarate (C5-DC)	110-94-1	3618533	HMDB0000661	C00489	GLUTARATE	743,4418048	Polar
340	400	58	160611	Amino Acid	Serine family (phosphoglycerate derived)	1	NAMED	DHMQDGOQFOQNFH-UHFFFAOYSA-N	NCC(O)=O	glycine	glycine	56-40-6	730	HMDB0000123	C00037	GLY	750	Pos Early
344	400	43802	157048	Amino Acid	Glutamate family (alpha-ketoglutarate derived)	311	NAMED	BPMFZUMJYQTVII-UHFFFAOYSA-N	NC(NCC(O)=O)=N	guanidinoacetate	guanidinoacetate	352-97-6	743	HMDB0000128	C00581		763	Pos Early
347	400	2849	155481	Nucleotide	Purine metabolism	1621	NAMED	RQFCJASXJCIDSX-UHFFFAOYSA-N	NC1=NC2=C(C(N1)=O)N=CN2C3OC(C(C3O)O)COP(O)(O)=O	guanosine 5'-monophosphate (5'-GMP)	5'- GMP	5550-12-9	741	HMDB0001397	C00144	GMP	6804	Pos Early
348	209	1411	124547	Nucleotide	Purine metabolism	1598	NAMED	YKBGVTZYEHREMT-UHFFFAOYSA-N	OC1=C(N=CN2C(CC3O)OC3CO)C2=NC(N)=N1	2'-deoxyguanosine	2'-deoxyguanosine	961-07-9	163230	HMDB0000085	C00330	DEOXYGUANOSINE	135398592	Neg
355	400	59	155299	Amino Acid	Glutamate family (alpha-ketoglutarate derived)	233	NAMED	HNDVDQJCIGZPNO-UHFFFAOYSA-N	NC(C(O)=O)CC1=CN=CN1	histidine	histidine	5934-29-2	752	HMDB0000177	C00135	HIS	6274	Pos Early
358	400	590	155331	Amino Acid	Serine family (phosphoglycerate derived)	21	NAMED	VVIUBCNYACGLLV-UHFFFAOYSA-N	NCCS(O)=O	hypotaurine	hypotaurine	300-84-5	96959	HMDB0000965	C00519		107812	Pos Early
361	400	1123	155348	Nucleotide	Purine metabolism	1626	NAMED	UGQMRVRMYYASKQ-KQYNXXCUSA-N	O[C@H]1[C@H](N2C(N=CN=C3O)=C3N=C2)O[C@H](CO)[C@H]1O	inosine	inosine	58-63-9	21241953	HMDB0000195	C00294	INOSINE	6021	Pos Early
363	305	1124	145716	Carbohydrate	Inositol metabolism	569	NAMED	CDAISMWEOUEBRE-GPIVLXJGSA-N	O[C@@H]1[C@@H](O)[C@H](O)[C@H](O)[C@H](O)[C@H]1O	myo-inositol	myo-inositol	87-89-8	10239179	HMDB0000211	C00137	MYO-INOSITOL	892	Polar
376	400	1125	155350	Amino Acid	Branched Chain Amino Acids (OAA derived)	323	NAMED	AGPKZVBTJJNPAG-UHFFFAOYSA-N	NC(C(O)=O)C(C)CC	isoleucine	isoleucine	73-32-5	769	HMDB0000172	C06418,C00407,C16424	ILE	6306	Pos Early
381	400	6146	155500	Amino Acid	Aspartate family (OAA derived)	165	NAMED	OYIFNHCXNCRBQI-UHFFFAOYSA-N	OC(CCCC(N)C(O)=O)=O	2-aminoadipate	2-aminoadipate	1118-90-7,542-32-5	456	HMDB0000510	C00956	CPD-468	92136	Pos Early
391	400	2132	155460	Amino Acid	Glutamate family (alpha-ketoglutarate derived)	253	NAMED	RHGKLRLOHDJJDR-UHFFFAOYSA-N	NC(C(O)=O)CCCNC(N)=O	citrulline	citrulline	372-75-8	810	HMDB0000904	C00327	L-CITRULLINE	9750	Pos Early
392	400	1495	155377	Amino Acid	Aspartate family (OAA derived)	163	NAMED	ZDGJAHTZVHVLOT-UHFFFAOYSA-N	NC(C(O)=O)CCCCNC(C(O)=O)CCC(O)=O	saccharopine	saccharopine	997-68-2	141086	HMDB0000279	C00449	SACCHAROPINE	160556	Pos Early
397	400	60	155300	Amino Acid	Branched Chain Amino Acids (pyruvate derived)	354	NAMED	ROHFNLRQFUQHCH-YFKPBYRVSA-N	O=C([C@H](CC(C)C)N)O	leucine	leucine	61-90-5		HMDB0000687	C00123		6106	Pos Early
407	400	1301	155354	Amino Acid	Aspartate family (OAA derived)	158	NAMED	KDXKERNSBIXSRK-UHFFFAOYSA-N	NC(C(O)=O)CCCCN	lysine	lysine	56-87-1	5747	HMDB0003405	C00739,C00047	LYS	5962	Pos Early
409	209	1303	123199	Carbohydrate	TCA cycle	481	NAMED	BJEPYKJPYRNKOW-UHFFFAOYSA-N	OC(C(O)=O)CC(O)=O	malate	malate	6915-15-7	510	HMDB0031518,HMDB0000156,HMDB0000744	C00149,C00711,C00497	MAL	525	Neg
415	305	1302	145718	Amino Acid	Aspartate family (OAA derived)	176	NAMED	FFEARJCKVFRZRR-UHFFFAOYSA-N	CSCCC(N)C(O)=O	methionine	methionine	63-68-3	5907	HMDB0000696	C00073	MET	6137	Polar
418	305	1496	145730	Amino Acid	Branched Chain Amino Acids (pyruvate derived)	356	NAMED	ZIYVHBGGAOATLY-UHFFFAOYSA-N	O=C(C(C(O)=O)C)O	methylmalonate (MMA)	methylmalonate (MMA)	516-05-2	473	HMDB0000202	C02170		487	Polar
432	400	594	155332	Cofactors, Prosthetic Groups, Electron Carriers	Nicotinate and nicotinamide metabolism	1505	NAMED	DFPAKSUCGFBDDF-UHFFFAOYSA-N	NC(C1=CN=CC=C1)=O	nicotinamide	nicotinamide	98-92-0	911	HMDB0001406	C00153	NIACINAMIDE	936	Pos Early
444	400	1493	155375	Amino Acid	Glutamate family (alpha-ketoglutarate derived)	272	NAMED	AHLPHDHHMVZTML-BYPYZUCNSA-N	O=C(O)[C@@H](N)CCCN	ornithine	ornithine	3184-13-2	6026	HMDB0000214	C00077	L-ORNITHINE	6262	Pos Early
445	305	1505	146440	Nucleotide	Pyrimidine metabolism	1683	NAMED	PXQPEWDEAKTCGB-UHFFFAOYSA-N	O=C(C1=CC(O)=NC(O)=N1)O	orotate	orotate	50887-69-9	942	HMDB0000226	C00295	OROTATE	967	Polar
448	400	27727	155840	Amino Acid	Glutathione metabolism	417	NAMED	YPZRWBKMTBYPTK-BJDJZHNGSA-N	O=C([C@@H](NC(CC[C@@H](C(O)=O)N)=O)CSSC[C@@H](C(NCC(O)=O)=O)NC(CC[C@@H](C(O)=O)N)=O)NCC(O)=O	glutathione, oxidized (GSSG)	glutathione, oxidized (GSSG)	103239-24-3	58835	HMDB0003337	D00031,C00127	GLUTATHIONE	65359	Pos Early
460	400	64	155301	Amino Acid	Aromatic amino acid metabolism (PEP derived)	72	NAMED	COLNVLDHVKWLRT-UHFFFAOYSA-N	NC(C(O)=O)CC1=CC=CC=C1	phenylalanine	phenylalanine	63-91-2	5910	HMDB0000159	C00079	PHE	6140	Pos Early
461	400	42109	156915	Cofactors, Prosthetic Groups, Electron Carriers	Oxidative phosphorylation	1537	NAMED	NBIIXXVUZAFLBC-UHFFFAOYSA-N	O=P(O)(O)O	phosphate	phosphate	7664-38-2	1032	HMDB0001429	C00009	Pi	1061	Pos Early
469	402	1510	157932	Lipids	Sphingolipid	1398	NAMED	AERBNCYCJBRYDG-KSZLIROESA-N	O[C@@H]([C@@H](O)[C@@H](N)CO)CCCCCCCCCCCCCC	phytosphingosine	phytosphingosine	554-62-1	21238683	HMDB0004610	C12144	PHYTOSPINGOSINE	122121	Pos Late
480	400	1898	155455	Amino Acid	Glutamate family (alpha-ketoglutarate derived)	275	NAMED	ONIBWKKTOPOVIA-UHFFFAOYSA-N	OC(C1CCCN1)=O	proline	proline	147-85-3	128566	HMDB0000162,HMDB0003411	C00148,C000763	PRO	8988,145742,614	Pos Early
482	305	527	146396	Carbohydrate	Glycolysis	460	NAMED	JVTAAEKCZFNVCJ-UHFFFAOYSA-N	CC(O)C(O)=O	lactate	lactate	79-33-4	592	HMDB0000190	C00186	L-LACTATE	612	Polar
491	400	1651	155439	Cofactors, Prosthetic Groups, Electron Carriers	Vitamin B metabolism (B6 or B12)	1577	NAMED	RADKZDMFGJYCBB-UHFFFAOYSA-N	OC1=C(C)N=CC(CO)=C1C=O	pyridoxal	pyridoxal	65-22-5	1021	HMDB0001545	C00250	PYRIDOXAL	1050	Pos Early
493	400	3138	155486	Cofactors, Prosthetic Groups, Electron Carriers	Vitamin B metabolism (B6 or B12)	1582	NAMED	ZMJGSOSNSPKHNH-UHFFFAOYSA-N	NCC1=C(COP(O)(O)=O)C=NC(C)=C1O	pyridoxamine phosphate	pyridoxamine phosphate	529-96-4	1024	HMDB0001555	C00647	PYRIDOXAMINE-5P	1053	Pos Early
496	400	2127	155459	Amino Acid	Glutathione metabolism	418	NAMED	RWSXRVCMGQZWBV-WDSKDSINSA-N	O=C(N[C@@H](CS)C(NCC(O)=O)=O)CC[C@@H]([C@@](O)=O)N	glutathione, reduced (GSH)	glutathione, reduced (GSH)	70-18-8	111188	HMDB0000125	D00014,C00051	GLUTATHIONE	124886	Pos Early
501	305	1515	164364	Secondary metabolism	Benzenoids	2190	NAMED	YGSDEFSMJLZEOE-UHFFFAOYSA-N	OC1=C(C(O)=O)C=CC=C1	salicylate	salicylate	69-72-7	331	HMDB0001895	C00805	CPD-110	338	Polar
503	400	1648	155437	Amino Acid	Serine family (phosphoglycerate derived)	3	NAMED	MTCFGRXMJLQNBG-REOHCLBHSA-N	OC([C@@H](N)CO)=O	serine	serine	56-45-1	5736	HMDB0000187	C00065	SER	5951	Pos Early
512	305	2125	147494	Amino Acid	Serine family (phosphoglycerate derived)	22	NAMED	XOAAWQZATWQOTB-UHFFFAOYSA-N	NCCS(=O)(O)=O	taurine	taurine	107-35-7	1091	HMDB0000251	C00245		1123	Polar
533	400	1670	155443	Amino Acid	Glutamate family (alpha-ketoglutarate derived)	286	NAMED	XSQUKJJJFZCRTK-UHFFFAOYSA-N	O=C(N)N	urea	urea	57-13-6	1143	HMDB0000294	C00086	UREA	1176	Pos Early
535	209	606	123185	Nucleotide	Pyrimidine metabolism	1690	NAMED	DRTQHJPVMGBUCF-UHFFFAOYSA-N	OC1C(N(C=CC2=O)C(N2)=O)OC(CO)C1O	uridine	uridine	58-96-8	5807	HMDB0000296	C00299	URIDINE	6029	Neg
536	209	52602	165330	Nucleotide	Pyrimidine metabolism	1658	NAMED	MXHRCPNRJAMMIM-UHFFFAOYSA-N	O=C(NC1=O)N(C=C1)C(CC2O)OC2CO	2'-deoxyuridine	2'-deoxyuridine	951-78-0	13118	HMDB0000012	C00526	DEOXYURIDINE	13712	Neg
537	400	607	155340	Amino Acid	Glutamate family (alpha-ketoglutarate derived)	287	NAMED	LOIYMIARKYCTBW-OWOJBTEDSA-N	O=C(O)/C=C/C1=CNC=N1	trans-urocanate	trans-urocanate	104-98-3	643824	HMDB0000301	C00785		736715	Pos Early
561	400	57	155297	Amino Acid	Glutamate family (alpha-ketoglutarate derived)	258	NAMED	WHUUTDBJXJRKMK-VKHMYHEASA-N	O=C(O)[C@@H](N)CCC(O)=O	glutamate	glutamate	56-86-0	591	HMDB0000148	C00025,C00217	GLT	33032	Pos Early
563	400	53	155293	Amino Acid	Glutamate family (alpha-ketoglutarate derived)	260	NAMED	ZDXPYRJPNDTMRX-VKHMYHEASA-N	OC([C@@H](N)CCC(N)=O)=O	glutamine	glutamine	56-85-9	5746	HMDB0000641	C00064	GLN	5961	Pos Early
564	400	1284	155352	Amino Acid	Aspartate family (OAA derived)	151	NAMED	AYFVYJQAPQTCCC-GBXIJSLDSA-N	N[C@H](C(O)=O)[C@H](O)C	threonine	threonine	72-19-5	6051	HMDB0000167	C00188	THR	6288	Pos Early
565	400	54	155294	Amino Acid	Aromatic amino acid metabolism (PEP derived)	46	NAMED	QIVBCDIJIAJPQS-VIFPVBQESA-N	O=C(O)[C@@H](N)CC1=CNC2=C1C=CC=C2	tryptophan	tryptophan	73-22-3	6066	HMDB0000929	C00078	TRP	6305	Pos Early
566	400	1649	155438	Amino Acid	Branched Chain Amino Acids (pyruvate derived)	367	NAMED	KZSNJWFQEVHDMF-BYPYZUCNSA-N	N[C@H](C(O)=O)C(C)C	valine	valine	72-18-4	6050	HMDB0000883	C00183	VAL	6287	Pos Early
567	400	1504	155382	Cofactors, Prosthetic Groups, Electron Carriers	Nicotinate and nicotinamide metabolism	1512	NAMED	PVNIIMVLHYAWGP-UHFFFAOYSA-N	OC(C1=CC=CN=C1)=O	nicotinate	nicotinate	59-67-6	913	HMDB0001488	C00253	NIACINE	938	Pos Early
568	400	2150	155464	Cofactors, Prosthetic Groups, Electron Carriers	Vitamin B metabolism (B6 or B12)	1579	NAMED	NHZMQXZHNVQTQA-UHFFFAOYSA-N	NCC(C(O)=C(C)N=C1)=C1CO	pyridoxamine	pyridoxamine	58052-48-5	1023	HMDB0001431	C00534	PYRIDOXAMINE	1052	Pos Early
572	305	48152	151982	Carbohydrate	Glycolysis	449	NAMED	WQZGKKKJIJFFOK-DVKNGEFBSA-N	O[C@H]1O[C@H](CO)[C@@H](O)[C@H](O)[C@H]1O	glucose	glucose	50-99-7	71358	HMDB0000122	C00031	CPD-3607	5793	Polar
798	400	555	155320	Nucleotide	Purine metabolism	1606	NAMED	OIRDTQYFTABQOQ-KQYNXXCUSA-N	NC1=NC=NC2=C1N=CN2[C@@]3([H])[C@@](O)([H])[C@@](O)([H])[C@](CO)([H])O3	adenosine	adenosine	58-61-7	54923	HMDB0000050	C00212	ADENOSINE	60961	Pos Early
799	400	3141	155487	Lipids	Choline metabolism	1280	NAMED	KWIUHFFTVRNATP-UHFFFAOYSA-N	O=C(C[N+](C)(C)C)[O-]	betaine	betaine	107-43-7	19951173,242	HMDB0000043	C00719	BETAINE	247	Pos Early
800	400	1868	155454	Amino Acid	Serine family (phosphoglycerate derived)	12	NAMED	XUJNEKJLAYXESH-REOHCLBHSA-N	SC[C@H](N)C(O)=O	cysteine	cysteine	56-89-3,52-90-4	5653	HMDB0000574	C00097	CYS	5862	Pos Early
811	400	1126	155351	Amino Acid	Aspartate family (OAA derived)	198	NAMED	QNAYBMKLOCPYGJ-REOHCLBHSA-N	O=C(O)[C@@H](N)C	alanine	alanine	56-41-7	5735	HMDB0000161	C00041	L-ALPHA-ALANINE	5950	Pos Early
815	400	1299	155353	Amino Acid	Aromatic amino acid metabolism (PEP derived)	84	NAMED	OUYCCCASQSFEME-QMMMGPOBSA-N	N[C@@H](CC1=CC=C(O)C=C1)C(O)=O	tyrosine	tyrosine	60-18-4	5833	HMDB0000158	C00082	TYR	6057	Pos Early
818	305	15872	147518	Lipids	Fatty acid, Dicarboxylate	907	NAMED	OFOBLEOULBTSOW-UHFFFAOYSA-N	O=C(O)CC(O)=O	malonate	malonate	26522-22-85-0,141-82-2	844	HMDB0000691	C00383	MALONATE	867	Polar
821	400	33442	156018	Nucleotide	Pyrimidine metabolism	1685	NAMED	PTJWIQPHWPFNBW-GBNDHIKLSA-N	O[C@]1([H])[C@@](O)([H])[C@](CO)([H])O[C@]1(C2=CNC(NC2=O)=O)[H]	pseudouridine	pseudouridine	1445-07-4	21403010	HMDB0000767	C02067		15047	Pos Early
823	305	22250	146516	Carbohydrate	Glycolysis	463	NAMED	LCTONWCANYUPML-UHFFFAOYSA-N	CC(C(O)=O)=O	pyruvate	pyruvate	127-17-3	96901	HMDB0000243	C00022	PYRUVATE	1060	Polar
825	400	605	155338	Nucleotide	Pyrimidine metabolism	1689	NAMED	ISAKRJDGNUQOIC-UHFFFAOYSA-N	O=C(NC=C1)NC1=O	uracil	uracil	66-22-8	1141	HMDB0000300	C00106	URACIL	1174	Pos Early
827	400	514	155308	Nucleotide	Pyrimidine metabolism	1673	NAMED	UHDGCWIWMRVCDJ-XVFCMESISA-N	OC[C@@H]1[C@H]([C@H]([C@H](N2C(N=C(C=C2)N)=O)O1)O)O	cytidine	cytidine	65-46-3	5940	HMDB0000089	C00475	CYTIDINE	6175	Pos Early
869	305	2856	146458	Nucleotide	Pyrimidine metabolism	1692	NAMED	DJJCXFVJDGTHFX-XVFCMESISA-N	O[C@]1([H])[C@@](O)([H])[C@](COP(O)(O)=O)([H])O[C@]1(N(C=C2)C(NC2=O)=O)[H]	uridine 5'-monophosphate (UMP)	UMP	3387-36-8	1399139	HMDB0000288	C00105	UMP	6030	Polar
872	209	2183	124827	Nucleotide	Pyrimidine metabolism	1686	NAMED	IQFYYKKMVGJFEH-XLPZGREQSA-N	O=C(NC(C(C)=C1)=O)N1[C@]2([C@@]([C@@]([C@@](CO)(O2)[H])(O)[H])([H])[H])[H]	thymidine	thymidine	50-89-5	5585	HMDB0000273	C00214	THYMIDINE	5789	Neg
873	400	5341	155495	Cofactors, Prosthetic Groups, Electron Carriers	Thiamine metabolism	1565	NAMED	OHQKBYLHTFYNQF-UHFFFAOYSA-N	NC1=C(C[N+]2=CSC(CC[O-])=C2C)C=NC(C)=N1	thiamin (Vitamin B1)	thiamin (Vitamin B1)	59-43-8		HMDB0000235	DG00125,C00378,D08580	THIAMINE	1130	Pos Early
878	305	48195	153126	Carbohydrate	Sucrose, glucose,fructose metabolism	590	NAMED	RFSUNEUAIZKAJO-ARQDHWQXSA-N	OC[C@@]1(O)O[C@H](CO)[C@@H](O)[C@@H]1O	fructose	fructose	57-48-7	5764	HMDB0000660	C00095	Fructose	2723872	Polar
879	209	586	123179	Carbohydrate	Sucrose, glucose,fructose metabolism	630	NAMED	MUPFEKGTMRGPLJ-FNYBZYCHSA-N	[H][C@@](OC(CO)([H])[C@]([H])(O)[C@@]([H])1O)(OCC(O[C@]([H])(O[C@]2(C([C@]([H])(O)[C@@](O2)(CO)[H])(O)[H])CO)[C@@]([H])3O)([H])[C@](O)([H])[C@@]3([H])O)[C@@]1([H])O	raffinose	raffinose	17629-30-0	388379	HMDB0003213	C00492	CPD-1099	10542	Neg
880	400	554	155319	Nucleotide	Purine metabolism	1605	NAMED	GFFGJBXGBJISGV-UHFFFAOYSA-N	NC1=NC=NC2=C1N=CN2	adenine	adenine	73-24-5	185	HMDB0000034	C00147	ADENINE	190	Pos Early
881	400	573	155326	Nucleotide	Pyrimidine metabolism	1677	NAMED	OPTASPLRGRRNAP-UHFFFAOYSA-N	NC1=NC(NC=C1)=O	cytosine	cytosine	71-30-7	577	HMDB0000630	C00380	CYTOSINE	597	Pos Early
914	305	1471	147709	Carbohydrate	Amino sugar and nucleotide sugar	530	NAMED	PYMYPHUHKUWMLA-LMVFSUKVSA-N	O=C[C@@H]([C@@H]([C@@H](CO)O)O)O	ribose	ribose	50-69-1	4470639	HMDB0000283	C00121	RIBOSE	5779	Polar
917	400	512	155306	Amino Acid	Aspartate family (OAA derived)	155	NAMED	DCXYFEDJOCDNAF-REOHCLBHSA-N	NC(C[C@H](N)C(O)=O)=O	asparagine	asparagine	70-47-3	6031	HMDB0000168	C00152	ASN	6267	Pos Early
932	209	32492	125852	Lipids	Free fatty acid	688	NAMED	WWZKQHOCKIZLMA-UHFFFAOYSA-N	CCCCCCCC(O)=O	caprylate (8:0)	caprylate (8:0)	124-07-2	370	HMDB0000482	C06423	CPD-195	379	Neg
934	305	54884	207771	Carbohydrate	Sucrose, glucose,fructose metabolism	636	NAMED	LMRVFVDBBWZLJM-KZCQQNKXSA-N	O[C@H]1[C@H](O[C@@H]([C@@H]([C@H]1O)O)OC[C@H]2O[C@@H]([C@@H]([C@H]([C@H]2O)O)O)O[C@H]3[C@H](O[C@@H]([C@H]([C@@H]3O)O)CO)O[C@@]4(O[C@@H]([C@H]([C@@H]4O)O)CO)CO)CO	stachyose	stachyose	10094-58-3	18500725	HMDB0003553	C01613	CPD-170	439531	Polar
935	305	1519	147116	Carbohydrate	Sucrose, glucose,fructose metabolism	637	NAMED	CZMRCDWAGMRECN-UGDNZRGBSA-N	OC[C@]1(O[C@@H]2[C@@H]([C@H]([C@@H]([C@H](O2)CO)O)O)O)[C@H]([C@@H]([C@@H](CO)O1)O)O	sucrose	sucrose	57-50-1	5768	HMDB0000258	C00089	SUCROSE	5988	Polar
936	400	608	155341	Cofactors, Prosthetic Groups, Electron Carriers	Vitamin B metabolism (B6 or B12)	1581	NAMED	LXNHXLLTXMVWPM-UHFFFAOYSA-N	OC1=C(C)N=CC(CO)=C1CO	pyridoxine (Vitamin B6)	pyridoxine (Vitamin B6)	58-56-0	1025	HMDB0000239	D08454	PYRIDOXINE	1054	Pos Early
1001	400	32306	155905	Amino Acid	Glutamate family (alpha-ketoglutarate derived)	283	NAMED	PMMYEEVYMWASQN-DMTCNVIQSA-N	O[C@@H]1C[C@@H](C(O)=O)NC1	trans-4-hydroxyproline	hydroxyproline	51-35-4	5605	HMDB0000725	C01157	Protein-hydroxyprolines	5810	Pos Early
1002	305	1107	146424	Nucleotide	Purine metabolism	1617	NAMED	POJWUDADGALRAB-UHFFFAOYSA-N	O=C(N1)C(NC(N)=O)NC1=O	allantoin	allantoin	97-59-6	199	HMDB0000462	C02348,C01551,C02350	ALLANTOIN	439714,204,439713	Polar
1004	400	3147	155488	Nucleotide	Purine metabolism	1636	NAMED	LRFVTYWOQMYALW-UHFFFAOYSA-N	O=C(N1)C(N=CN2)=C2NC1=O	xanthine	xanthine	69-89-6	1151	HMDB0000292	C00385	XANTHINE	1188	Pos Early
1021	209	1494	123209	Amino Acid	Glutathione metabolism	439	NAMED	ODHCTXKNWHHXJC-VKHMYHEASA-N	O=C1CC[C@@H]([C@@](O)=O)N1	5-oxoproline	5-oxoproline	98-79-3	7127	HMDB0000267	C02237,C01879	5-OXOPROLINE	439685,7405	Neg
1024	209	1508	124797	Cofactors, Prosthetic Groups, Electron Carriers	CoA metabolism	1493	NAMED	GHOKWGTUZJEAQD-ZETCQYMHSA-N	O=C(NCCC(O)=O)[C@H](O)C(C)(C)CO	pantothenate	pantothenate (Vitamin B5)	137-08-6	6361	HMDB0000210	C00864	PANTOTHENATE	6613	Neg
1025	400	1444	155369	Amino Acid	Aspartate family (OAA derived)	164	NAMED	HXEACLLIILLPRG-UHFFFAOYSA-N	OC(C1NCCCC1)=O	pipecolate	pipecolate	4043-87-2		HMDB0000070				Pos Early
1026	209	1600	124589	Lipids	Phospholipid Metabolism	1266	NAMED	SUHOOTKUPISOBE-UHFFFAOYSA-N	NCCOP(O)(O)=O	phosphoethanolamine	phosphoethanolamine (PE)	1071-23-4	990	HMDB0000224	C00346	PHOSPHORYL-ETHANOLAMINE	1015	Neg
1036	400	1778	155448	Amino Acid	Glutathione metabolism	416	NAMED	RITKHVBHSGLULN-UHFFFAOYSA-N	O=C(O)C(CS)NC(CCC(N)C(O)=O)=O	gamma-glutamylcysteine	gamma-glutamylcysteine	636-58-8	819	HMDB0001049	C00669	L-GAMMA-GLUTAMYLCYSTEINE	123938	Pos Early
1052	305	1572	146444	Carbohydrate	Photorespiration	504	NAMED	RBNPOMFGQQGHHO-UHFFFAOYSA-N	O=C(O)C(O)CO	glycerate	glycerate	600-19-1	732	HMDB0000139,HMDB0006372	C00258	GLYCERATE	439194,752	Polar
1053	400	3155	155489	Nucleotide	Pyrimidine metabolism	1699	NAMED	JSJWCHRYRHKBBW-UHFFFAOYSA-N	OC(CCNC(N)=O)=O	3-ureidopropionate	3-ureidopropionate	462-88-4	109	HMDB0000026	C02642	3-UREIDO-PROPIONATE	111	Pos Early
1083	209	1589	124587	Amino Acid	Aspartate family (OAA derived)	206	NAMED	XUYPXLNMDZIRQH-LURJTMIESA-N	O=C(O)[C@H](CCSC)NC(C)=O	N-acetylmethionine	N-acetylmethionine	65-82-7	395338	HMDB0011745	C02712		448580	Neg
1099	400	1573	155411	Nucleotide	Purine metabolism	1619	NAMED	NYHBQMYGNKIUIF-UUOKFMHZSA-N	O=C1C(N=CN2[C@@]3([H])[C@@](O)([H])[C@@](O)([H])[C@](CO)([H])O3)=C2N=C(N)N1	guanosine	guanosine	118-00-3	6544	HMDB0000133	C00387	GUANOSINE	6802	Pos Early
1102	400	2734	155471	Amino Acid	Glutathione metabolism	437	NAMED	VVLXCWVSSLFQDS-QWRGUYRKSA-N	OC(C=C1)=CC=C1C[C@@H](C(O)=O)NC(CC[C@@H](C(O)=O)N)=O	gamma-glutamyltyrosine	gamma-glutamyltyrosine	7432-23-7	85142	HMDB0011741			94340	Pos Early
1105	402	1561	164189	Cofactors, Prosthetic Groups, Electron Carriers	Tocopherol metabolism	1568	NAMED	GVJHHUAWPYXKBD-IEOSBIPESA-N	CC1=C2C(O[C@@](CCC[C@H](C)CCC[C@H](C)CCC[C@H](C)C)(C)CC2)=C(C)C(C)=C1O	alpha-tocopherol	alpha-tocopherol	10191-41-0,59-02-9	14265	HMDB0001893	C02477	ALPHA-TOCOPHEROL	86472	Pos Late
1108	305	1594	147490	Nucleotide	Pyrimidine metabolism	1696	NAMED	HLKXYZVTANABHZ-REOHCLBHSA-N	OC([C@H](CC(O)=O)NC(N)=O)=O	N-carbamoylaspartate	N-carbamoylaspartate	923-37-5	4573859	HMDB0000828	C00438	CARBAMYUL-L-ASPARTATE	93072	Polar
1110	305	1585	147717	Amino Acid	Aspartate family (OAA derived)	199	NAMED	KTHDTJVBEPMMGL-VKHMYHEASA-N	O=C(O)[C@@H](NC(C)=O)C	N-acetylalanine	N-acetylalanine	97-69-8	79449	HMDB0000766	C02847		88064	Polar
1113	400	1558	155399	Amino Acid	Glutamate family (alpha-ketoglutarate derived)	244	NAMED	UZTFMUBKZQVKLK-UHFFFAOYSA-N	CC(NCCCC(O)=O)=O	4-acetamidobutanoate	4-acetamidobutanoate	3025-96-5	17180	HMDB0003681	C02946		18189	Pos Early
1124	209	1564	124575	Carbohydrate	TCA cycle	470	NAMED	KRKNYBCHXYNGOX-UHFFFAOYSA-N	OC(CC(CC(O)=O)(O)C(O)=O)=O	citrate	citrate	77-92-9	305	HMDB0000094	C00158	CIT	311	Neg
1134	209	1604	124593	Nucleotide	Purine metabolism	1635	NAMED	LEHOTFFKMJEONL-UHFFFAOYSA-N	O=C1NC(NC(NC2=O)=O)=C2N1	urate	urate	120K5305,69-93-2		HMDB0000289	C00366	URATE	1175	Neg
1137	209	38102	127707	Lipids	Fatty acid amide	889	NAMED	BOWVQLFMWHZBEF-KTKRTIGZSA-N	O=C(NCCO)CCCCCCC/C=C\CCCCCCCC	oleoyl ethanolamide	oleoyl ethanolamide	111-58-0,11-58-0	4446574	HMDB0002088			5283454	Neg
1140	400	2730	155470	Amino Acid	Glutathione metabolism	427	NAMED	JBFYFLXEJFQWMU-WDSKDSINSA-N	O=C(N)CC[C@@H](C(O)=O)NC(CC[C@@H](C(O)=O)N)=O	gamma-glutamylglutamine	gamma-glutamylglutamine	10148-81-9	133013	HMDB0011738	C05283		150914	Pos Early
1206	400	12110	155516	Carbohydrate	TCA cycle	476	NAMED	ODBLHEXUDAPZAU-OKKQSCSOSA-N	OC(C[C@@H]([C@H](O)C(O)=O)[C@@](O)=O)=O	isocitrate	isocitrate	20226-99-7	1161	HMDB0001874	C00451	threo-ds-iso-citrate	5318532	Pos Early
1235	400	18245	155638	Amino Acid	Glutathione metabolism	429	NAMED	PXVCMZCJAUJLJP-YUMQZZPRSA-N	O=C(O)[C@@H](N)CCC(N[C@@H](CC1=CNC=N1)C(O)=O)=O	gamma-glutamylhistidine	gamma-glutamylhistidine	37460-15-4	5380197	HMDB0029151			7017195	Pos Early
1239	209	17945	126830	Lipids	Fatty acid, hydroxy	797	NAMED	KIHBGTRZFAVZRV-QGZVFWFLSA-N	OC([C@H](O)CCCCCCCCCCCCCCCC)=O	2-hydroxystearate	2-hydroxystearate	629-22-1	62625	HMDB0062549	C03042,C03045		439887,439885,69417	Neg
1256	400	15506	155556	Lipids	Choline metabolism	1276	NAMED	CRBHXDCYXIISFC-UHFFFAOYSA-N	[O-]CC[N+](C)(C)C	choline	choline	67-48-1	149278	HMDB0000097	C00114	CHOLINE	305	Pos Early
1268	400	18369	155662	Amino Acid	Glutathione metabolism	431	NAMED	MYFMARDICOWMQP-YUMQZZPRSA-N	CC(C)C[C@@H](C(O)=O)NC(CC[C@@H](C(O)=O)N)=O	gamma-glutamylleucine	gamma-glutamylleucine	2566-39-4	133115	HMDB0011171			151023	Pos Early
1342	400	12017	155509	Amino Acid	Aromatic amino acid metabolism (PEP derived)	101	NAMED	PFDUUKDQEHURQC-ZETCQYMHSA-N	COC1=C(O)C=CC(C[C@@H](C(O)=O)N)=C1	3-methoxytyrosine	3-methoxytyrosine	300-48-1	8948	HMDB0001434			9307	Pos Early
1442	305	12129	147727	Amino Acid	Branched Chain Amino Acids (pyruvate derived)	353	NAMED	AXFYFNCPONWUHW-UHFFFAOYSA-N	CC(C)(O)CC(O)=O	beta-hydroxyisovalerate	beta-hydroxyisovalerate	625-08-1	62571	HMDB0000754			69362	Polar
1489	402	38165	159012	Lipids	Fatty acid amide	886	NAMED	HXYVTAGFYLMHSO-UHFFFAOYSA-N	CCCCCCCCCCCCCCCC(NCCO)=O	palmitoyl ethanolamide	palmitoyl ethanolamide	544-31-0	4509	HMDB0002100	C16512		4671	Pos Late
1526	402	19263	164198	Lipids	Phospholipids	1087	NAMED	FHQVHHIBKUMWTI-OTMQOFQLSA-N	CCCCCCCC\C=C/CCCCCCCC(O[C@](COC(CCCCCCCCCCCCCCC)=O)(COP([O-])(OCC[N+]([H])([H])[H])=O)[H])=O	1-palmitoyl-2-oleoyl-GPE (16:0/18:1)	1-palmitoyl-2-oleoyl-GPE (16:0/18:1)	26662-94-2	4446615	HMDB0005320			5283496	Pos Late
1528	305	52450	165113	Lipids	Phospholipids	1129	NAMED	BSNJSZUDOMPYIR-DMDPBSJXSA-N	O=C(CCCCCCC/C=C\C/C=C\CCCCC)O[C@@H](COP(OC1C(O)C(O)C(O)C(O)C1O)(O)=O)COC(CCCCCCCCCCCCCCC)=O	1-palmitoyl-2-linoleoyl-GPI (16:0/18:2)	1-palmitoyl-2-linoleoyl-GPI (16:0/18:2)		21403024	HMDB0009784			46891795	Polar
1535	402	19262	179315	Lipids	Phospholipids	1021	NAMED	OPVZUEPSMJNLOM-QEJMHMKOSA-N	CCCCCCCC\C=C/CCCCCCCC(O[C@@H](COP(O)(O)=O)COC(CCCCCCCCCCCCCCC)=O)=O	1-palmitoyl-2-oleoyl-GPA (16:0/18:1)	1-palmitoyl-2-oleoyl-GPA (16:0/18:1)	169437-35-8	4446637	HMDB0007859	C13889		5283523	Pos Late
1537	402	42446	165129	Lipids	Phospholipids	1047	NAMED	JLPULHDHAOZNQI-ZTIMHPMXSA-N	O=P([O-])(OC[C@@H](COC(CCCCCCCCCCCCCCC)=O)OC(CCCCCCC/C=C\C/C=C\CCCCC)=O)OCC[N+](C)(C)C	1-palmitoyl-2-linoleoyl-GPC (16:0/18:2)	1-palmitoyl-2-linoleoyl-GPC (16:0/18:2)	40811-94-7	4450224	HMDB0007973			5287971	Pos Late
1539	402	52461	165127	Lipids	Phospholipids	1046	NAMED	WTJKGGKOPKCXLL-PFDVCBLKSA-N	O=C(CCCCCCC/C=C\CCCCCCCC)O[C@@H](COC(CCCCCCCCCCCCCCC)=O)COP(OCC[N+](C)(C)C)([O-])=O	1-palmitoyl-2-oleoyl-GPC (16:0/18:1)	1-palmitoyl-2-oleoyl-GPC (16:0/18:1)	26853-31-6,26853-31-6	4940699	HMDB0007972	C13875		6436017	Pos Late
1543	402	52628	210824	Lipids	Phospholipids	1115	NAMED	ATBOMIWRCZXYSZ-DLPCDOJJSA-N	O=P(O)(OCC(O)CO)OC[C@@H](COC(CCCCCCCCCCCCCCC)=O)OC(CCCCCCC/C=C\C/C=C\CCCCC)=O	1-palmitoyl-2-linoleoyl-GPG (16:0/18:2)	1-palmitoyl-2-linoleoyl-GPG (16:0/18:2)	322647-44-9	21403027	HMDB0010575			52927246	Pos Late
2051	305	15745	146490	Amino Acid	Branched Chain Amino Acids (pyruvate derived)	357	NAMED	WXUAQHNMJWJLTG-UHFFFAOYSA-N	CC(C(O)=O)CC(O)=O	methylsuccinate	methylsuccinate	498-21-5	9922	HMDB0001844		CPD-2461	10349	Polar
2054	305	15765	147158	Lipids	Fatty acid, Dicarboxylate	909	NAMED	UKFXDFUAPNAMPJ-UHFFFAOYSA-N	CCC(C(O)=O)C(O)=O	ethylmalonate	ethylmalonate	601-75-2	11263	HMDB0000622			11756	Polar
2068	400	17668	155616	Secondary metabolism	Flavonoids	2219	NAMED	PFTAWBLQPZVEMU-DZGCQCFKSA-N	OC1=C[C@@]([C@@H](O2)[C@@H](O)CC3=C2C=C(O)C=C3O)=CC=C1O	catechin	catechin	225937-10-0,18829-70-4	8711	HMDB0002780	D00200,C06562	CPD-1961	9064	Pos Early
100000007	400	15500	155554	Cofactors, Prosthetic Groups, Electron Carriers	Carnitine metabolism	1540	NAMED	PHIQHXFUZVPYII-ZCFIWIBFSA-N	[O-]C(C[C@@H](O)C[N+](C)(C)C)=O	carnitine	carnitine	461-05-2	10455	HMDB0000062	C00487,C00308	DL-CARNITINE	288	Pos Early
100000016	305	15730	145770	Lipids	Fatty acid, Dicarboxylate	918	NAMED	TYFQFVWCELRYAO-UHFFFAOYSA-N	OC(CCCCCCC(O)=O)=O	suberate (C8-DC)	suberate (C8-DC)	505-48-6	10025	HMDB0000893	C08278	CPD0-1264	10457	Polar
100000039	400	18374	155665	Amino Acid	Aspartate family (OAA derived)	186	NAMED	QEFRNWWLZKMPFJ-YGVKFDHGSA-N	O=C(O)[C@@H](N)CCS(C)=O	methionine sulfoxide	methionine sulfoxide	3226-65-1	139840	HMDB0002005	C02989	L-Methionine-sulfoxides	158980	Pos Early
100000042	400	15677	155570	Amino Acid	Glutamate family (alpha-ketoglutarate derived)	242	NAMED	JDHILDINMRGULE-LURJTMIESA-N	N[C@H](C(O)=O)CC1=CN=CN1C	3-methylhistidine	3-methylhistidine	368-16-1	58494	HMDB0000479	C01152		64969	Pos Early
100000095	305	43805	145882	Carbohydrate	Sucrose, glucose,fructose metabolism	584	NAMED	NNLZBVFSCVTSLA-UHFFFAOYSA-N	OC1C(O)C(C(CO)O)OC(O)(C(O)=O)C1	3-deoxyoctulosonate	3-deoxyoctulosonate	103404-70-2	3826376		C01187	KDO	119228	Polar
100000096	400	15681	155572	Amino Acid	Glutamate family (alpha-ketoglutarate derived)	303	NAMED	TUHVEAJXIMEOSA-UHFFFAOYSA-N	N=C(N)NCCCC(O)=O	4-guanidinobutanoate	4-guanidinobutanoate	463-003,463-00-3	486	HMDB0003464	C01035		500	Pos Early
100000101	305	15704	147156	Lipids	Fatty acid, Dicarboxylate	916	NAMED	WLJVNTCWHIRURA-UHFFFAOYSA-N	OC(CCCCCC(O)=O)=O	pimelate (C7-DC)	pimelate (C7-DC)	111-16-0	376	HMDB0000857	C02656	CPD-205	385	Polar
100000257	305	15443	146478	Carbohydrate	Glycolysis	458	NAMED	AEMOLEFTQBMNLQ-QIUUJYRFSA-N	O[C@@H]1O[C@H]([C@](O)=O)[C@@H](O)[C@H](O)[C@H]1O	glucuronate	glucuronate	207300-70-7	58552	HMDB0000127	C16245	GLUCURONATE	441478,23677976,94715,65041,444791	Polar
100000258	400	43847	157058	Lipids	Phospholipid Metabolism	1264	NAMED	AWUCVROLDVIAJX-UHFFFAOYSA-N	O=P(O)(OCC(CO)O)O	glycerol 3-phosphate	glycerol 3-phosphate	29849-82-9	734	HMDB0000126	C0093	GLYCEROL-3P	754	Pos Early
100000263	400	15716	155583	Amino Acid	Glutamate family (alpha-ketoglutarate derived)	237	NAMED	ACZFBYCNAVEFLC-UHFFFAOYSA-N	OC(C(O)=O)CC1=CN=CN1	imidazole lactate	imidazole lactate	14403-45-3	389128	HMDB0002320	C05568		793	Pos Early
100000265	400	15140	155539	Amino Acid	Aromatic amino acid metabolism (PEP derived)	61	NAMED	YGPSJZOEDVAXAB-QMMMGPOBSA-N	N[C@H](C(O)=O)CC(C1=CC=CC=C1N)=O	kynurenine	kynurenine	2922-83-0	141580	HMDB0000684	C00328		161166	Pos Early
100000269	400	15990	155613	Lipids	Phospholipid Metabolism	1268	NAMED	SUHOQUVVVLNYQR-MRVPVSSYSA-N	O=P(OCC[N+](C)(C)C)([O-])OC[C@H](O)CO	glycerophosphorylcholine (GPC)	glycerophosphorylcholine (GPC)	28319-77-9	571409	HMDB0000086	C00670	SN-3-GLYCEROPHOSPHOCHOLINE	71920	Pos Early
100000282	400	15720	155584	Amino Acid	Glutamate family (alpha-ketoglutarate derived)	266	NAMED	RFMMMVDNIPUKGG-YFKPBYRVSA-N	O=C(O)CC[C@@H](C(O)=O)NC(C)=O	N-acetylglutamate	N-acetylglutamate	5817-08-3	1266066	HMDB0001138	C00624	ACETYL-GLU	70914	Pos Early
100000293	305	15144	147152	Amino Acid	Aromatic amino acid metabolism (PEP derived)	42	NAMED	JXOHGGNKMLTUBP-HSUXUTPPSA-N	OC(C(C[C@@H](O)[C@@H]1O)=C[C@H]1O)=O	shikimate	shikimate	138-59-0	8412	HMDB0003070	C00493	SHIKIMATE	8742	Polar
100000295	209	15336	123251	Carbohydrate	Photorespiration	501	NAMED	FEWJPZIEWOKRBE-JCYAYHJZSA-N	OC([C@H](O)[C@@H](O)C(O)=O)=O	tartarate	tartarate	87-69-4,6106-24-7	852	HMDB0000956,HMDB0062642	C00552,C02107,C00898	TARTRATE	444305,875	Neg
100000299	209	15136	124851	Nucleotide	Purine metabolism	1637	NAMED	UBORTCNDUKBEOP-UUOKFMHZSA-N	OC1=C(N=CN2[C@@]3([H])[C@@](O)([H])[C@@](O)([H])[C@](CO)([H])O3)C2=NC(O)=N1	xanthosine	xanthosine	146-80-5	58484	HMDB0000299	C01762	XANTHOSINE	64959	Neg
100000406	305	15772	146492	Carbohydrate	Amino sugar and nucleotide sugar	528	NAMED	HEBKCHPVOIAQTA-ZXFHETKHSA-N	OC[C@@H](O)[C@@H](O)[C@@H](O)CO	ribitol	ribitol	488-81-3	10254628	HMDB0002917,HMDB0001851,HMDB0000568,HMDB0000508	C00379,C01904,C00474,C00532		6912	Polar
100000409	305	15667	152132	Amino Acid	Branched Chain Amino Acids (pyruvate derived)	368	NAMED	BITYXLXUCSKTJS-UHFFFAOYSA-N	OC(CC(O)=O)(C(C)C)C(O)=O	2-isopropylmalate	2-isopropylmalate	3237-44-3	76	HMDB0000402	C02504	3-CARBOXY-3-HYDROXY-ISOCAPROATE	77	Polar
100000447	305	18280	152144	Secondary metabolism	Benzenoids	2179	NAMED	WXTMDXOMEHJXQO-UHFFFAOYSA-N	O=C(O)C1=CC(O)=CC=C1O	gentisate	gentisate	490-79-9	3350	HMDB0000152	C00628	CPD-633	3469	Polar
100000455	305	18373	147757	Carbohydrate	C5 branched dibasic acid metabolism	672	NAMED	LVHBHZANLOWSRM-UHFFFAOYSA-N	C=C(C(O)=O)CC(O)=O	itaconate	itaconate	97-65-4	789	HMDB0002092	C00490		811	Polar
100000485	400	46333	157176	Nucleotide	Purine metabolism	1647	NAMED	KHWCHTKSEGGWEX-UHFFFAOYSA-N	NC1=C2C(N(C3C([H])C(O)C(COP(O)(O)=O)O3)C=N2)=NC=N1	2'-deoxyadenosine 5'-monophosphate	2'-deoxyadenosine 5'-monophosphate	653-63-4	601	HMDB0000905	C00360		12599	Pos Early
100000487	400	18357	155655	Peptide	Dipeptide	1780	NAMED	STKYPAFSDFAEPH-LURJTMIESA-N	CC(C)[C@@H](C(O)=O)NC(CN)=O	glycylvaline	glycylvaline	1963-21-9	2006926	HMDB0028854			2724807	Pos Early
100000491	400	33422	156014	Amino Acid	Glutathione metabolism	434	NAMED	XHHOHZPNYFQJKL-QWRGUYRKSA-N	O=C(O)[C@H](CC1=CC=CC=C1)NC(CC[C@@H](C(O)=O)N)=O	gamma-glutamylphenylalanine	gamma-glutamylphenylalanine	7432-24-8	99868	HMDB0000594			111299	Pos Early
100000641	402	52448	208095	Lipids	Phospholipids	1117	NAMED	PAZGBAOHGQRCBP-DDDNOICHSA-N	OCC(COP(O)(OC[C@@]([H])(COC(CCCCCCCCCCCCCCC)=O)OC(CCCCCCC/C=C\CCCCCCCC)=O)=O)O	1-palmitoyl-2-oleoyl-GPG (16:0/18:1)	1-palmitoyl-2-oleoyl-GPG (16:0/18:1)		4446626				70789105	Pos Late
100000652	402	52625	210793	Lipids	Phospholipids	1114	NAMED	BIABMEZBCHDPBV-BEBVUIBBSA-N	OCC(COP(O)(OC[C@@]([H])(COC(CCCCCCCCCCCCCCC)=O)OC(CCCCCCCCCCCCCCC)=O)=O)O	1,2-dipalmitoyl-GPG (16:0/16:0)	1,2-dipalmitoyl-GPG (16:0/16:0)	200880-41-7	10020701	HMDB0010570			11846227	Pos Late
100000656	209	19324	128173	Lipids	Lyso-phospholipids	1220	NAMED	MXAFDFDAIFZFET-CLBYPKMISA-N	[H]C(C(O)(C(O)([C@](O)1[H])[H])[H])([C@@](OP(O)(OC[C@@]([H])(COC(CCCCCCCCCCCCCCCCC)=O)O)=O)([C@]1(O)[H])[H])O	1-stearoyl-GPI (18:0)	1-stearoyl-GPI (18:0)	796963-93-4	21403067	HMDB0240261			71581135,42607495	Neg
100000657	402	19130	164201	Lipids	Phospholipids	1043	NAMED	KILNVBDSWZSGLL-KXQOOQHDSA-N	CCCCCCCCCCCCCCCC(OC[C@]([H])(COP([O-])(OCC[N+](C)(C)C)=O)OC(CCCCCCCCCCCCCCC)=O)=O	1,2-dipalmitoyl-GPC (16:0/16:0)	1,2-dipalmitoyl-GPC (16:0/16:0)	63-89-8	398235	HMDB0000564	D03585		452110	Pos Late
100000672	402	19258	164196	Lipids	Phospholipids	1039	NAMED	RFVFQQWKPSOBED-PSXMRANNSA-N	CCCCCCCCCCCCCCCC(O[C@](COC(CCCCCCCCCCCCC)=O)(COP([O-])(OCC[N+](C)(C)C)=O)[H])=O	1-myristoyl-2-palmitoyl-GPC (14:0/16:0)	1-myristoyl-2-palmitoyl-GPC (14:0/16:0)	69525-80-0	114798	HMDB0007869			129657	Pos Late
100000707	305	20676	147767	Carbohydrate	TCA cycle	480	NAMED	VZCYOOQTPOCHFL-UHFFFAOYSA-N	O=C(C=CC(O)=O)O	maleate	maleate	110-16-7	392248	HMDB0000176	C01384	MALEATE	444266	Polar
100000774	305	22130	147783	Amino Acid	Aromatic amino acid metabolism (PEP derived)	80	NAMED	VOXXWSYKYCBWHO-UHFFFAOYSA-N	OC(C(O)=O)CC1=CC=CC=C1	phenyllactate (PLA)	phenyllactate (PLA)	828-01-3	3715	HMDB0000779,HMDB0000563	C05607		3848	Polar
100000787	305	22185	147184	Amino Acid	Aspartate family (OAA derived)	204	NAMED	OTCCIMWXFLJLIA-BYPYZUCNSA-N	OC([C@@H](NC(C)=O)CC(O)=O)=O	N-acetylaspartate (NAA)	N-acetylaspartate (NAA)	997-55-7,997-55-7	58576	HMDB0000812	C01042		65065	Polar
100000802	400	32198	155890	Lipids	Fatty acid conjugate	951	NAMED	RDHQFKQIGNGIED-MRVPVSSYSA-N	C[N+](C)(C)C[C@H](OC(C)=O)CC([O-])=O	acetylcarnitine (C2)	acetylcarnitine (C2)	5080-50-2	5406074	HMDB0000201	C02571		7045767	Pos Early
100000840	209	20693	143841	Carbohydrate	Photorespiration	506	NAMED	ROBFUDYVXSDBQM-UHFFFAOYSA-N	O=C(C(O)C(O)=O)O	tartronate (hydroxymalonate)	tartronate (hydroxymalonate)	80-69-3	44	HMDB0035227	C02287		45	Neg
100000841	209	20694	143843	Carbohydrate	Photorespiration	500	NAMED	MUBZPKHOEPUJKR-UHFFFAOYSA-N	O=C(O)C(O)=O	oxalate (ethanedioate)	oxalate (ethanedioate)	144-62-7	946	HMDB0002329	C00209	OXALATE	971	Neg
100000846	305	20699	146508	Carbohydrate	Amino sugar and nucleotide sugar	513	NAMED	UNXHWFMMPAWVPI-UHFFFAOYSA-N	OCC(O)C(CO)O	erythritol	erythritol	149-32-6	13835932	HMDB0002994	C00503	2-C-METHYL-D-ERYTHRITOL-4-PHOSPHATE	222285	Polar
100000879	209	21156	128177	Hormone metabolism	Abscisic acid metabolism	2085	NAMED	JLIDBLDQVAYHNE-LXGGSRJLSA-N	CC1(C)CC(C=C(C)C1(O)/C=C/C(C)=C\C(O)=O)=O	abscisate	abscisate	14375-45-2	4444418	HMDB0035140	C11060,C06082	CPD-693	375199,643732	Neg
100000882	209	21158	152464	Lipids	Fatty acid, hydroxy	792	NAMED	ATRNZOYKSNPPBF-UHFFFAOYSA-N	CCCCCCCCCCCC(O)CC(O)=O	3-hydroxymyristate	3-hydroxymyristate	3422-31-9	15252	HMDB0061656			16064	Neg
100000908	305	34706	147208	Carbohydrate	Sucrose, glucose,fructose metabolism	592	NAMED	VCWMRQDBPZKXKG-BJBMSVMHSA-N	O[C@H]1[C@@H](O[C@H]2[C@H](O)[C@@H](O)[C@H](O)[C@@H](O)[C@H]2O)O[C@H](CO)[C@H](O)[C@@H]1O	galactinol	galactinol	16908-86-4	21403078	HMDB0005826	C01235	CPD-458	439451	Polar
100000923	402	21183	161505	Lipids	Sterols	1447	NAMED	HCXVJBMSMIARIN-MFWSXVRSSA-N	[H][C@]12[C@]3([H])CC=C4C[C@@H](O)CC[C@]4(C)[C@@]3([H])CC[C@]1(C)[C@@H]([C@@H](/C=C/C(CC)C(C)C)C)CC2	stigmasterol	stigmasterol	83-48-7	4444352	HMDB0000937	C05442	CPD-4162	5280794	Pos Late
100000963	400	22138	155793	Amino Acid	Glutamate family (alpha-ketoglutarate derived)	264	NAMED	XIGSAGMEBXLVJJ-YFKPBYRVSA-N	N[C@H](C(O)=O)CCCCNC(N)=O	homocitrulline	homocitrulline	1190-49-4	58582	HMDB0000679	C02427		65072	Pos Early
100001007	305	27731	147186	Carbohydrate	Amino sugar and nucleotide sugar	529	NAMED	QXKAIJAYHKCRRA-BXXZVTAOSA-N	OC([C@H](O)[C@H](O)[C@H](O)CO)=O	ribonate	ribonate	5336-08-3	4574162	HMDB0000867	C01685		5460677	Polar
100001022	305	27738	146524	Cofactors, Prosthetic Groups, Electron Carriers	Ascorbate metabolism	1555	NAMED	JPIJQSOTBSSVTP-UHFFFAOYSA-N	O=C(O)C(O)([H])C([H])(O)CO	threonate	threonate	70753-61-6	133224	HMDB0062620,HMDB0000943	C01620	L-THREONATE	151152,5460407	Polar
100001026	305	27719	152158	Carbohydrate	Sucrose, glucose,fructose metabolism	594	NAMED	RGHNJXZEOKUKBD-MGCNEYSASA-N	O[C@H]([C@H]([C@H]([C@@H](CO)O)O)O)C(O)=O	galactonate	galactonate	299-28-5	114198	HMDB0000565	C00880,C15930		12310779,128869	Polar
100001033	402	27414	164190	Lipids	Sterols	1440	NAMED	KZJWDPNRJALLNS-XGEQACPASA-N	C[C@@]1([C@]([C@@H](CC[C@@H]([C@H](C)C)CC)C)([H])CC2)[C@@]2([H])[C@@](CC=C3[C@@]4(CC[C@H](O)C3)C)([H])[C@@]4([H])CC1	beta-sitosterol	beta-sitosterol	83-46-5	192962	HMDB0000852	C01753	CPD-4143	222284	Pos Late
100001040	209	27447	126071	Lipids	Glycerolipids - Monoacyl	1297	NAMED	WECGLUPZRHILCT-HZJYTTRNSA-N	CCCCC/C=C\C/C=C\CCCCCCCC(OCC(O)CO)=O	1-linoleoylglycerol (18:2)	1-linoleoylglycerol (18:2)	2277-28-3	4446589	HMDB0011568			5283469	Neg
100001051	400	30460	155848	Amino Acid	Glutamate family (alpha-ketoglutarate derived)	294	NAMED	BRMWTNUJHUMWMS-LURJTMIESA-N	N[C@H](C(O)=O)CC1=CN(C)C=N1	1-methylhistidine	1-methylhistidine	332-80-9	83153	HMDB0000001	C01152		92105	Pos Early
100001092	400	32401	155930	Cofactors, Prosthetic Groups, Electron Carriers	Nicotinate and nicotinamide metabolism	1517	NAMED	WWNNZCOKKKDOPX-UHFFFAOYSA-N	C[N+]1=CC(C([O-])=O)=CC=C1	trigonelline (N'-methylnicotinate)	trigonelline (N'-methylnicotinate)	535-83-1	5369	HMDB0000875	C01004	METHYLNICOTINATE	5570	Pos Early
100001121	305	31555	154482	Cofactors, Prosthetic Groups, Electron Carriers	Vitamin B metabolism (B6 or B12)	1580	NAMED	HXACOUQIXZGNBF-UHFFFAOYSA-N	OC1=C(C(O)=O)C(CO)=CN=C1C	pyridoxate	pyridoxate	82-82-6	6467	HMDB0000017	C00847		6723	Polar
100001126	400	43829	157051	Amino Acid	Glutathione metabolism	438	NAMED	AQAKHZVPOOGUCK-XPUUQOCRSA-N	O=C(N[C@H]([C@@](O)=O)C(C)C)CC[C@@H]([C@](O)=O)N	gamma-glutamylvaline	gamma-glutamylvaline	2746-34-1		HMDB0011172			7015683	Pos Early
100001153	305	31934	145806	Amino Acid	Aspartate family (OAA derived)	167	NAMED	OTTXIFWBPRRYOG-UHFFFAOYSA-N	O=C(O)C(O)CCCC(O)=O	2-hydroxyadipate	2-hydroxyadipate	18294-85-4	167943	HMDB0000321	C02360		193530	Polar
100001207	400	32349	155910	Amino Acid	Glutamate family (alpha-ketoglutarate derived)	305	NAMED	PRJKNHOMHKJCEJ-UHFFFAOYSA-N	O=C(O)CC1=CNC=N1	4-imidazoleacetate	4-imidazoleacetate	645-65-8	86856	HMDB0002024	C02835		96215	Pos Early
100001212	209	32446	125836	Amino Acid	Glutamate family (alpha-ketoglutarate derived)	318	NAMED	VVHOUVWJCQOYGG-UHFFFAOYSA-N	N=C(N)NC(C(O)=O)CC(O)=O	guanidinosuccinate	guanidinosuccinate	6133-30-8	88329	HMDB0003157	C03139		439918	Neg
100001216	402	33418	164181	Cofactors, Prosthetic Groups, Electron Carriers	Tocopherol metabolism	1571	NAMED	GZIFEOYASATJEH-VHFRWLAGSA-N	OC1=CC(C)=C2O[C@@](CCC[C@H](C)CCC[C@H](C)CCCC(C)C)(C)CCC2=C1	delta-tocopherol	delta-tocopherol	119-13-1	83144	HMDB0002902	C14151	DELTA-TOCOPHEROL	92094	Pos Late
100001219	209	32453	125842	Secondary metabolism	Flavonoids	2223	NAMED	ZQSIJRDFPHDXIC-UHFFFAOYSA-N	OC1=CC2=C(C(C(C3=CC=C(O)C=C3)=CO2)=O)C=C1	daidzein	daidzein	486-66-8	4445025	HMDB0003312	C10208	DAIDZEIN	5281708	Neg
100001221	209	32448	125838	Secondary metabolism	Flavonoids	2235	NAMED	TZBJGXHYKVUXJN-UHFFFAOYSA-N	O=C1C(C(O)=C2)=C(C=C2O)OC=C1C(C=C3)=CC=C3O	genistein	genistein	446-72-0	4444448	HMDB0003217	C06563	CPD-3141	5280961	Neg
100001253	400	33943	156041	Amino Acid	Glutamate family (alpha-ketoglutarate derived)	267	NAMED	KSMRODHGGIIXDV-YFKPBYRVSA-N	OC([C@H](CCC(N)=O)NC(C)=O)=O	N-acetylglutamine	N-acetylglutamine	2490-97-3	158492	HMDB0006029	C02716		182230	Pos Early
100001256	209	33950	126109	Amino Acid	Aromatic amino acid metabolism (PEP derived)	109	NAMED	CBQJSKKFNMDLON-JTQLQIEISA-N	O=C(O)[C@@H](NC(C)=O)CC1=CC=CC=C1	N-acetylphenylalanine	N-acetylphenylalanine	2018-61-3	67404	HMDB0000512	C03519		74839	Neg
100001257	400	33942	156040	Amino Acid	Aspartate family (OAA derived)	203	NAMED	HXFOXFJUNFFYMO-BYPYZUCNSA-N	OC([C@@H](NC(C)=O)CC(N)=O)=O	N-acetylasparagine	N-acetylasparagine	4033-40-3	90090	HMDB0006028			99715	Pos Early
100001259	400	33944	156042	Amino Acid	Glutathione metabolism	440	NAMED	QTQDDTSVRVWHMO-UHFFFAOYSA-N	O=C(NCC(O)=O)C(CSC)NC(CCC(N)C(O)=O)=O	S-methylglutathione	S-methylglutathione	2922-56-7	2841309		C11347		115260	Pos Early
100001263	402	33955	158599	Lipids	Lyso-phospholipids	1174	NAMED	ASWBNKHCZGQVJV-UHFFFAOYSA-N	O=P(OCC[N+](C)(C)C)([O-])OCC(O)COC(CCCCCCCCCCCCCCC)=O	1-palmitoyl-GPC (16:0)	1-palmitoyl-GPC (16:0)	17364-16-8	78064	HMDB0010382	C04102	2-Acylglycero-Phosphocholines	86554	Pos Late
100001266	400	33953	156051	Amino Acid	Glutamate family (alpha-ketoglutarate derived)	265	NAMED	SNEIUMQYRCDYCH-LURJTMIESA-N	O=C(O)[C@@H](NC(C)=O)CCCNC(N)=N	N-acetylarginine	N-acetylarginine	155-84-0	60752	HMDB0004620	C02562		67427	Pos Early
100001269	402	33997	164179	Lipids	Sterols	1439	NAMED	SGNBVLSWZMBQTH-PODYLUTMSA-N	C[C@H](CC[C@@H](C)C(C)C)[C@@]1([H])CC[C@@]2([H])[C@]3([H])CC=C4C[C@@H](O)CC[C@]4(C)[C@@]3([H])CC[C@@]21C	campesterol	campesterol	474-62-4	151215	HMDB0002869	C01789	CPD-707	173183	Pos Late
100001271	402	33961	158603	Lipids	Lyso-phospholipids	1177	NAMED	IHNKQIMGVNPMTC-RUZDIDTESA-N	O[C@H](COC(CCCCCCCCCCCCCCCCC)=O)COP(OCC[N+](C)(C)C)([O-])=O	1-stearoyl-GPC (18:0)	1-stearoyl-GPC (18:0)	19420-57-6	435389	HMDB0010384			497300	Pos Late
100001272	402	48258	160285	Lipids	Lyso-phospholipids	1178	NAMED	YAMUFBLWGFFICM-PTGWMXDISA-N	O[C@H](COC(CCCCCCC/C=C\CCCCCCCC)=O)COP(OCC[N+](C)(C)C)([O-])=O	1-oleoyl-GPC (18:1)	1-oleoyl-GPC (18:1)	19420-56-5	17240641	HMDB0002815	C03916		16081932	Pos Late
100001274	305	33939	147566	Amino Acid	Aspartate family (OAA derived)	207	NAMED	PEDXUVCGOLSNLQ-UHFFFAOYSA-N	CC(O)C(C(O)=O)NC(C)=O	N-acetylthreonine	N-acetylthreonine	17093-74-2	3841173	HMDB0062557			152204	Polar
100001293	400	33946	156044	Amino Acid	Glutamate family (alpha-ketoglutarate derived)	268	NAMED	KBOJOGQFRVVWBH-ZETCQYMHSA-N	OC([C@@H](NC(C)=O)CC1=CNC=N1)=O	N-acetylhistidine	N-acetylhistidine	39145-52-3	68142	HMDB0032055	C02997		75619	Pos Early
100001295	400	33947	156045	Amino Acid	Glutathione metabolism	436	NAMED	CATMPQFFVNKDEY-AAEUAGOBSA-N	O=C(O)[C@@H](N)CCC(N[C@@H](CC1=CNC2=C1C=CC=C2)C(O)=O)=O	gamma-glutamyltryptophan	gamma-glutamyltryptophan	66471-20-3	2302065	HMDB0029160			3989307	Pos Early
100001296	400	34384	156088	Amino Acid	Glutamate family (alpha-ketoglutarate derived)	279	NAMED	CMUNUTVVOOHQPW-LURJTMIESA-N	C[N+]1(C)[C@H]([C@@]([O-])=O)CCC1	stachydrine	stachydrine	4136-37-2	103115	HMDB0004827	C10172		115244	Pos Early
100001300	305	46537	146562	Amino Acid	Branched Chain Amino Acids (pyruvate derived)	352	NAMED	NGEWQZIDQIYUNV-UHFFFAOYSA-N	OC(C(O)=O)C(C)C	alpha-hydroxyisovalerate	alpha-hydroxyisovalerate	600-37-3	90190	HMDB0000407			99823	Polar
100001311	400	34592	156127	Amino Acid	Glutathione metabolism	420	NAMED	JCMUOFQHZLPHQP-UHFFFAOYSA-N	O=C(NC(CC)C(NCC(O)=O)=O)CCC(C(O)=O)N	ophthalmate	ophthalmate	495-27-2	7993181	HMDB0005765			7018721	Pos Early
100001313	400	44872	157084	Amino Acid	Glutathione metabolism	433	NAMED	RQNSKRXMANOPQY-BQBZGAKWSA-N	O=C(O)[C@H](CCSC)NC(CC[C@@H](C(O)=O)N)=O	gamma-glutamylmethionine	gamma-glutamylmethionine	17663-87-5	5373147	HMDB0029155			7009567	Pos Early
100001316	400	33471	156023	Cofactors, Prosthetic Groups, Electron Carriers	Nicotinate and nicotinamide metabolism	1516	NAMED	PUEDDPCUCPRQNY-ZYUZMQFOSA-N	O[C@H]([C@@H]1O)[C@@H](O[C@@H]1CO)[N@+]2=CC(C([O-])=O)=CC=C2	nicotinate ribonucleoside	nicotinate ribonucleoside	2625-49-2	141635	HMDB0006809	C05841	NICOTINAMIDE_RIBOSE	161233	Pos Early
100001320	305	42420	148204	Carbohydrate	Amino sugar and nucleotide sugar	514	NAMED	JPIJQSOTBSSVTP-PWNYCUMCSA-N	OC[C@@H](O)[C@@H](O)C(O)=O	erythronate*	erythronate*	88759-55-1	2061231	HMDB0000613			2781043	Polar
100001334	400	34387	156090	Amino Acid	Glutamate family (alpha-ketoglutarate derived)	270	NAMED	GNMSLDIYJOSUSW-UHFFFAOYSA-N	O=C(O)C(CCC1)N1C(C)=O	N-acetylproline	N-acetylproline	1074-79-9	285677	HMDB0094701			322640	Pos Early
100001337	209	34035	143703	Lipids	Free fatty acid	745	NAMED	DTOSIQBPPRVQHS-PDBXOOCHSA-N	O=C(O)CCCCCCC/C=C\C/C=C\C/C=C\CC	linolenate [alpha or gamma; (18:3n3 or 6)]	linolenate (18:3n3 or 3n6)		4444437	HMDB0003073,HMDB0001388	C06426,C06427	CPD-8117	5280933,5280934	Neg
100001359	209	46173	144239	Carbohydrate	TCA cycle	471	NAMED			aconitate [cis or trans]	aconitate [cis or trans]			HMDB0000958,HMDB000072	C004174,C02341		444212,643757	Neg
100001395	402	34419	158662	Lipids	Lyso-phospholipids	1179	NAMED	SPJFYYJXNPEZDW-UTJQPWESSA-N	O=P(OCC(O)COC(CCCCCCC/C=C\C/C=C\CCCCC)=O)([O-])OCC[N+](C)(C)C	1-linoleoyl-GPC (18:2)	1-linoleoyl-GPC (18:2)		10160888	HMDB0010386	C04100		11988421	Pos Late
100001411	400	35101	156136	Amino Acid	Glutamate family (alpha-ketoglutarate derived)	316	NAMED	KMXXSJLYVJEBHI-UHFFFAOYSA-N	OC(CCNC(N)=N)=O	beta-guanidinopropanoate	beta-guanidinopropanoate	353-09-3	61020	HMDB0013222	C03065		67701	Pos Early
100001412	400	35137	156155	Nucleotide	Purine metabolism	1631	NAMED	RSPURTUNRHNVGF-IOSLPCCCSA-N	O=C1C(N=CN2[C@@]3([H])[C@@](O)([H])[C@@](O)([H])[C@](CO)([H])O3)=C2N=C(N(C)C)N1	N2,N2-dimethylguanosine	N2,N2-dimethylguanosine	2140-67-2	83878	HMDB0004824			135501639	Pos Early
100001425	209	61833	218435	Nucleotide	Pyrimidine metabolism	1667	NAMED	ZPTBLXKRQACLCR-XVFCMESISA-N	OC[C@H]1O[C@@H](N2CCC(NC2=O)=O)[C@@H]([C@@H]1O)O	5,6-dihydrouridine	5,6-dihydrouridine	5627-05-4	85115	HMDB0000497			94312	Neg
100001435	209	34393	126910	Lipids	Glycerolipids - Monoacyl	1298	NAMED	XQBHBEXBUZDCRY-QNEBEIHSSA-N	O=C(OCC(O)CO)CCCC\C=C/C\C=C/C\C=C/CCCCC	1-linolenoylglycerol (18:3)	1-linolenoylglycerol (18:3)	124151-74-2	21403134	HMDB0011569			53480978	Neg
100001445	402	34428	211016	Lipids	Lyso-phospholipids	1164	NAMED	YNDYKPRNFWPPFU-GOSISDBHSA-N	OP(OC[C@H](O)COC(CCCCCCCCCCCCCCC)=O)(O)=O	1-palmitoyl-GPA (16:0)	1-palmitoyl-GPA (16:0)	17618-08-5	4925335	HMDB00327	C04036		6419701	Pos Late
100001446	209	35136	128207	Nucleotide	Pyrimidine metabolism	1670	NAMED	DWRXFEITVBNRMK-JXOAFFINSA-N	O[C@@H]1[C@H](O)[C@@H](CO)O[C@H]1N(C=C2C)C(NC2=O)=O	5-methyluridine (ribothymidine)	5-methyluridine (ribothymidine)	1463-10-1	393058	HMDB0000884			445408	Neg
100001456	209	35114	126958	Nucleotide	Purine metabolism	1602	NAMED	FZWGECJQACGGTI-UHFFFAOYSA-N	O=C1C(N2C)=C(N=C2)N=C(N)N1	7-methylguanine	7-methylguanine	578-76-7	10883	HMDB0000897	C02242		135398679	Neg
100001461	402	42398	159466	Lipids	Lyso-phospholipids	1199	NAMED	BBYWOYAFBUOUFP-JOCHJYFZSA-N	O=P(OCC[NH3+])([O-])OC[C@H](O)COC(CCCCCCCCCCCCCCCCC)=O	1-stearoyl-GPE (18:0)	1-stearoyl-GPE (18:0)	69747-55-3	7826018	HMDB0011130			9547068	Pos Late
100001462	209	34437	126952	Lipids	Lyso-phospholipids	1214	NAMED	HFJVKBVEKQHVTO-OZAIVSQSSA-N	O=P(OCC(O)CO)(O)OC[C@H](O)COC(CCCCCCCCCCCCCCCCC)=O	1-stearoyl-GPG (18:0)	1-stearoyl-GPG (18:0)		21403138					Neg
100001485	400	34456	156123	Amino Acid	Glutathione metabolism	430	NAMED	SNCKGJWJABDZHI-SIPWABPFSA-N	CCC(C)[C@@H](C(O)=O)NC(CC[C@@H](C(O)=O)N)=O	gamma-glutamylisoleucine*	gamma-glutamylisoleucine*		21403145	HMDB0011170			22885096	Pos Early
100001540	400	46225	157124	Amino Acid	Glutamate family (alpha-ketoglutarate derived)	278	NAMED	NPWMTBZSRRLQNJ-UHFFFAOYSA-N	O=C(CCC1N)NC1=O	glutamine_degradant*	glutamine_degradant*	2353-44-8						Pos Early
100001542	209	35630	128243	Secondary metabolism	Phenylpropanoids	2349	NAMED	KSEBMYQBYZTDHS-HWKANZROSA-N	COC1=CC(/C=C/C(O)=O)=CC=C1O	ferulate	ferulate	537-98-4	393368	HMDB0000954	C01494	FERULIC-ACID	445858	Neg
100001550	400	33009	155996	Amino Acid	Glutamate family (alpha-ketoglutarate derived)	295	NAMED	XULZWQRXYTVUTE-ZETCQYMHSA-N	C[N+]1(C)[C@@H](CCCC1)[C@]([O-])=O	homostachydrine*	homostachydrine*	1195-94-4	390180	HMDB0033433	C08283		441447	Pos Early
100001567	402	35631	158748	Lipids	Lyso-phospholipids	1196	NAMED	YVYMBNSKXOXSKW-HXUWFJFHSA-N	O=P(OCC[NH3+])([O-])OC[C@H](O)COC(CCCCCCCCCCCCCCC)=O	1-palmitoyl-GPE (16:0)	1-palmitoyl-GPE (16:0)	53862-35-4	7826019	HMDB0011503		2-Lysophosphatidylcholines	9547069	Pos Late
100001569	402	35628	158745	Lipids	Lyso-phospholipids	1200	NAMED	PYVRVRFVLRNJLY-MZMPXXGTSA-N	O=P(OCC[NH3+])([O-])OC[C@H](O)COC(CCCCCCC\C=C/CCCCCCCC)=O	1-oleoyl-GPE (18:1)	1-oleoyl-GPE (18:1)	89576-29-4	7826021	HMDB0011506			9547071	Pos Late
100001570	402	36600	158788	Lipids	Lyso-phospholipids	1201	NAMED	DBHKHNGBVGWQJE-HZJYTTRNSA-N	O=P(OCC(O)COC(CCCCCCC/C=C\C/C=C\CCCCC)=O)(O)OCCN	1-linoleoyl-GPE (18:2)*	1-linoleoyl-GPE (18:2)*		21403170	HMDB0011507			52925130	Pos Late
100001579	209	35675	128275	Lipids	Fatty acid, hydroxy	794	NAMED	JGHSBPIZNUXPLA-UHFFFAOYSA-N	O=C(O)C(O)CCCCCCCCCCCCCC	2-hydroxypalmitate	2-hydroxypalmitate	764-67-0	83805	HMDB0031057			12575964,92836,11065598	Neg
100001586	305	46957	148205	Cofactors, Prosthetic Groups, Electron Carriers	Ascorbate metabolism	1556	NAMED	RGHNJXZEOKUKBD-NRXMZTRTSA-N	OC([C@H](O)[C@H](O)[C@H](O)[C@@H](O)CO)=O	gulonate*	gulonate*	20246-53-1	7969943	HMDB0003290	C00800	L-GULONATE	152304	Polar
100001619	400	48857	212208	Lipids	Phospholipid Metabolism	1270	NAMED	LLCSXHMJULHSJN-UHFFFAOYSA-N	OC(CO)COP(O)(OCC(CO)O)=O	glycerophosphoglycerol	glycerophosphoglycerol		388990	HMDB0240316	C03274		54575349	Pos Early
100001620	400	37455	156380	Lipids	Phospholipid Metabolism	1267	NAMED	JZNWSCPGTDBMEW-UHFFFAOYSA-N	O=P(OCCN)(O)OCC(CO)O	glycerophosphoethanolamine	glycerophosphoethanolamine	33049-08-0	110410	HMDB0000114	C01233		123874	Pos Early
100001621	400	52307	164336	Lipids	Phospholipid Metabolism	1269	NAMED	BMVUIWJCUQSHLZ-GFSNQTMESA-N	[H]C(C(O)(C(O)([C@](O)1[H])[H])[H])([C@@](OP(O)(OC[C@@]([H])(CO)O)=O)([C@]1(O)[H])[H])O	glycerophosphoinositol*	glycerophosphoinositol*	16824-65-0					167572	Pos Early
100001635	400	35651	156211	Nucleotide	Pyrimidine metabolism	1681	NAMED	WQXNXVUDBPYKBA-YFKPBYRVSA-N	O=[C@](O)[C@H]1N=C(C)NCC1	ectoine	ectoine	96702-03-3	112069	HMDB0240650	C06231		126041	Pos Early
100001655	209	35305	146820	Lipids	Lyso-phospholipids	1218	NAMED	UOXRPRZMAROFPH-AQFLIPHUSA-N	[H]C(C(O)(C(O)([C@](O)1[H])[H])[H])([C@@](OP(O)(OC[C@@]([H])(COC(CCCCCCCCCCCCCCC)=O)O)=O)([C@]1(O)[H])[H])O	1-palmitoyl-GPI (16:0)	1-palmitoyl-GPI* (16:0)			HMDB0061695			71296207	Neg
100001662	400	36747	156251	Cofactors, Prosthetic Groups, Electron Carriers	Carnitine metabolism	1541	NAMED	JHPNVNIEXXLNTR-UHFFFAOYSA-N	C[N+](C)(C)CCCC([O-])=O	deoxycarnitine	deoxycarnitine	6249-56-5	705	HMDB0001161	C01181		22620	Pos Early
100001671	402	36812	161272	Lipids	Lyso-phospholipids	1170	NAMED	WRGQSWVCFNIUNZ-KTKRTIGZSA-N	O=C(OCC(COP(O)(O)=O)O)CCCCCCC/C=C\CCCCCCCC	1-oleoyl-GPA (18:1)	1-oleoylglycerophosphate (18:1)	325465-93-8	4593722				5497152	Pos Late
100001675	209	36770	128297	Secondary metabolism	Phenylpropanoids	2342	NAMED	NGSWKAQJJWESNS-ZZXKWVIFSA-N	OC(/C=C/C1=CC=C(C=C1)O)=O	4-hydroxycinnamate	4-hydroxycinnamate	501-98-4	553148	HMDB0002035	C00811	COUMARATE	637542	Neg
100001689	402	35879	158784	Cofactors, Prosthetic Groups, Electron Carriers	Chlorophyll and heme metabolism	1585	NAMED	NSFSLUUZQIAOOX-UHFFFAOYSA-N	CC(/C(N1)=C/C(C(CC)=C/2C)=NC2=C/C(N3)=C4C=C)=C(C(C5C(OC)=O)=O)C1=C5C(C(C/6C)CCC(O)=O)=NC6=C/C3=C4C	pheophorbide A	pheophorbide A	15664-29-6			C18021	CPD-7061	253193	Pos Late
100001718	209	35892	144358	Secondary metabolism	Benzenoids	2161	NAMED	IBHWREHFNDMRPR-UHFFFAOYSA-N	O=C(O)C1=C(O)C=C(O)C=C1O	2,4,6-trihydroxybenzoate	2,4,6-trihydroxybenzoate	83-30-7	59891	HMDB0029649			66520	Neg
100001740	305	46142	146560	Carbohydrate	Sucrose, glucose,fructose metabolism	605	NAMED	FBPFZTCFMRRESA-UHFFFAOYSA-N	OCC(O)C(O)C(O)C(O)CO	mannitol/sorbitol	mannitol/sorbitol		440	HMDB0000247,HMDB0000765	C00392,C00794	SORBITOL	5780,6251	Polar
100001743	400	37097	156317	Secondary metabolism	Alkaloids	2127	NAMED	AOHCBEAZXHZMOR-ZDUSSCGKSA-N	O=C([O-])[C@@H]([N@+](C)(C)C)CC1=CNC2=C1C=CC=C2	tryptophan betaine	tryptophan betaine	20671-76-5	390633	HMDB0061115	C09213		442106	Pos Early
100001777	209	36602	146821	Lipids	Lyso-phospholipids	1221	NAMED	UGDOFRYHDCDVHD-JCASDCETSA-N	[H]C(C(O)(C(O)([C@](O)1[H])[H])[H])([C@@](OP(O)(OC[C@@]([H])(COC(CCCCCCC/C=C\CCCCCCCC)=O)O)=O)([C@]1(O)[H])[H])O	1-oleoyl-GPI (18:1)	1-oleoyl-GPI (18:1)			HMDB0061693			86289645	Neg
100001778	209	36594	146822	Lipids	Lyso-phospholipids	1222	NAMED	SAHCQBPGXQFTRA-WNOZMNFTSA-N	[H]C(C(O)(C(O)([C@](O)1[H])[H])[H])([C@@](OP(O)(OC[C@@]([H])(COC(CCCCCCC/C=C\C/C=C\CCCCC)=O)O)=O)([C@]1(O)[H])[H])O	1-linoleoyl-GPI (18:2)*	1-linoleoyl-GPI* (18:2)*			HMDB0240597			11124828	Neg
100001802	400	37068	156292	Amino Acid	Glutamate family (alpha-ketoglutarate derived)	285	NAMED	IADUEWIQBXOCDZ-UHFFFAOYSA-N	O=C(O)C1CCN1	azetidine-2-carboxylic acid	azetidine-2-carboxylic acid	2133-34-8	16360	HMDB0029615	C08267	CPD0-1104	17288	Pos Early
100001805	400	37070	156293	Cofactors, Prosthetic Groups, Electron Carriers	Oxidative phosphorylation	1536	NAMED	CAAULPUQFIIOTL-UHFFFAOYSA-N	O=P(O)(O)OC	methylphosphate	methylphosphate	7023-27-0	12578	HMDB61711			13130	Pos Early
100001810	400	36808	156271	Amino Acid	Glutamate family (alpha-ketoglutarate derived)	255	NAMED	YDGMGEXADBMOMJ-LURJTMIESA-N	N[C@@H](CCCNC(N(C)C)=N)C(O)=O	dimethylarginine (SDMA + ADMA)	dimethylarginine (ADMA + SDMA)	102783-24-4	110375	HMDB0003334,HMDB0001539	C21189,C03626		123831,169148	Pos Early
100001819	209	37116	144840	Secondary metabolism	Flavonoids	2225	NAMED	GMICVRNSOOSANN-UHFFFAOYSA-N	OC(C(O)=C(C1=CC=C(O)C=C1)O2)C3=C2C=C(O)C=C3O	dihydrokaempferol	dihydrokaempferol	480-20-6,5150-32-3		HMDB0030847	C00974	DIHYDROKAEMPFEROL-CMPD	122850	Neg
100001827	402	61857	218543	Cofactors, Prosthetic Groups, Electron Carriers	Chlorophyll and heme metabolism	1586	NAMED	CQIKWXUXPNUNDV-HOIIHFJFSA-N	O=C1[C@H]([C@](OC)=O)C(C([C@@H](CCC(OC/C=C(C)/CCC[C@@H](C)CCC[C@@H](C)CCCC(C)C)=O)[C@@H]/2C)=NC2=C/C3=C(C)C(C=C)=C4N3)=C(N/C5=C\C(C(CC)=C/6C)=NC6=C/4)C1=C5C	pheophytin A	pheophytin A	603-17-8			C05797		135398712	Pos Late
100001843	400	37063	156289	Amino Acid	Glutathione metabolism	425	NAMED	WQXXXVRAFAKQJM-WHFBIAKZSA-N	C[C@H](NC(CC[C@H](N)C(O)=O)=O)C(O)=O	gamma-glutamylalanine	gamma-glutamylalanine	5875-41-2	389104	HMDB0029142	C03738		440103	Pos Early
100001851	305	37076	147598	Amino Acid	Serine family (phosphoglycerate derived)	7	NAMED	JJIHLJJYMXLCOY-BYPYZUCNSA-N	OC[C@@H](C(O)=O)NC(C)=O	N-acetylserine	N-acetylserine	97-14-3	58744	HMDB0002931		ACETYLSERINE	65249	Polar
100001856	402	42448	164202	Lipids	Phospholipids	1091	NAMED	JQKOHRZNEOQNJE-AYBNWLFXSA-N	O=C(CCCCCCC/C=C/CCCCCCCC)O[C@@H](COP(OCCN)(O)=O)COC(CCCCCCCCCCCCCCCCC)=O	1-stearoyl-2-oleoyl-GPE (18:0/18:1)	1-stearoyl-2-oleoyl-GPE (18:0/18:1)			HMDB0008993			9546742	Pos Late
100001857	402	52618	165351	Lipids	Phospholipids	1110	NAMED	ZGNVQERQNSXHHO-AOGDOVIASA-N	CCCCCCCCCCCCCCCC(OC[C@]([H])(COP(O)(OC[C@]([NH3+])(C([O-])=O)[H])=O)OC(CCCCCCC/C=C\C/C=C\CCCCC)=O)=O	1-palmitoyl-2-linoleoyl-GPS (16:0/18:2)	1-palmitoyl-2-linoleoyl-GPS (16:0/18:2)	384833-20-9	35032460	HMDB0012358			46891802	Pos Late
100001859	305	37112	145854	Carbohydrate	Inositol metabolism	565	NAMED	CDAISMWEOUEBRE-LKPKBOIGSA-N	O[C@@H]1[C@@H](O)[C@H](O)[C@@H](O)[C@@H](O)[C@@H]1O	chiro-inositol	chiro-inositol	643-12-9	10254647	HMDB0240209	C19891	CPD-8052		Polar
100001860	209	37086	127621	Carbohydrate	Inositol metabolism	574	NAMED	DSCFFEYYQKSRSV-KLJZZCKASA-N	O[C@@H]1[C@@H](O)[C@H](OC)[C@@H](O)[C@@H](O)[C@@H]1O	pinitol	pinitol	10284-63-6	10369209	HMDB0034219	C03844	CPD-8046	164619	Neg
100001864	209	37132	127655	Carbohydrate	Sucrose, glucose,fructose metabolism	645	NAMED	FLUADVWHMHPUCG-SWPIJASHSA-N	O[C@@H]1[C@H](O)[C@@H](O)[C@@H](OC[C@@H]2[C@H](O)[C@H](O)[C@@H](O)[C@@H](OC[C@@H]3[C@H](O)[C@H](O)[C@@H](O)[C@@H](OC[C@H]4O[C@H](O[C@@]5(CO)[C@@H](O)[C@H](O)[C@@H](CO)O5)[C@H](O)[C@@H](O)[C@@H]4O)O3)O2)O[C@@H]1CO	verbascose	verbascose	546-62-3	390167		C08252	CPD-8065	441434	Neg
100001870	402	42449	164197	Lipids	Phospholipids	1086	NAMED	HBZNVZIRJWODIB-NHCUFCNUSA-N	O=C(CCCCCCC/C=C\C/C=C\CCCCC)O[C@@H](COP(OCCN)(O)=O)COC(CCCCCCCCCCCCCCC)=O	1-palmitoyl-2-linoleoyl-GPE (16:0/18:2)	1-palmitoyl-2-linoleoyl-GPE (16:0/18:2)		7825697	HMDB0005322			9546747	Pos Late
100001919	209	37091	127625	Secondary metabolism	Phenylpropanoids	2374	NAMED	JMSVCTWVEWCHDZ-UHFFFAOYSA-N	O=C(C1=CC(OC)=C(O)C(OC)=C1)O	syringic acid	syringic acid	530-57-4	10289	HMDB0002085	C10833		10742	Neg
100001925	400	37104	156323	Peptide	Dipeptide Derivative	2062	NAMED	SZJNCZMRZAUNQT-IUCAKERBSA-N	O=C(N[C@H]1CC(C)C)[C@H]2N(CCC2)C1=O	cyclo(leu-pro)	cyclo(leu-pro)	2873-36-1	5428292	HMDB0034276			7074739	Pos Early
100001981	402	37501	164183	Cofactors, Prosthetic Groups, Electron Carriers	Tocopherol metabolism	1573	NAMED	OTXNTMVVOOBZCV-WAZJVIJMSA-N	OC1=C(C)C(C)=C(O[C@@](CC/C=C(C)/CC/C=C(C)/CC/C=C(C)/C)(C)CC2)C2=C1	gamma-tocotrienol	gamma-tocotrienol	14101-61-2	4445514	HMDB0012958	C14155		5282349	Pos Late
100002070	305	37253	147606	Lipids	Fatty acid, hydroxy	766	NAMED	HWXBTNAVRSUOJR-UHFFFAOYSA-N	O=C(O)CCC(O)C(O)=O	2-hydroxyglutarate	2-hydroxyglutarate	40951-21-1	42	HMDB0059655	C02630	CPD-381	43	Polar
100002113	400	37443	156369	Amino Acid	Serine family (phosphoglycerate derived)	15	NAMED	ADVPTQAUNPRNPO-UHFFFAOYSA-N	O=C(C(CS(O)=O)N)O	cysteine sulfinic acid	cysteine sulfinic acid	207121-48-0	107	HMDB0000996	C00606	3-SULFINOALANINE	109	Pos Early
100002114	400	54906	208408	Amino Acid	Glutathione metabolism	446	NAMED	MKYPKZSGLSOGLL-UHFFFAOYSA-N	OC(CCCNC(CCC(N)C(O)=O)=O)=O	gamma-glutamyl-GABA	gamma-glutamyl-GABA	5105-96-4	315618	HMDB0012161	C15767		23724570	Pos Early
100002154	400	37459	156384	Amino Acid	Glutamate family (alpha-ketoglutarate derived)	256	NAMED	SSISHJJTAXXQAX-UHFFFAOYSA-N	S=C1NC(CC(C([O-])=O)[N+](C)(C)C)=CN1	ergothioneine	ergothioneine	58511-63-0	2297320	HMDB0003045	C05570		5351619	Pos Early
100002196	209	37752	145686	Lipids	Oxylipins	822	NAMED	HNICUWMFWZBIFP-IRQZEAMPSA-N	OC(CCCCCCC/C=C\C=C\[C@H](CCCCC)O)=O	13-HODE + 9-HODE	13-HODE + 9-HODE			HMDB0004670,HMDB0004667	C14767,C14762		5312830,5282945,1424,5282947,5282944	Neg
100002227	402	38125	164218	Lipids	Sterols	1452	NAMED	NYOXRYYXRWJDKP-UHFFFAOYSA-N	CC12C(CCC3C2CCC4(C)C3CCC4C(CCCC(C)C)C)=CC(CC1)=O	4-cholesten-3-one	4-cholesten-3-one	601-57-0	427	HMDB0000921	C00599		91477	Pos Late
100002254	402	38625	159084	Lipids	Fatty acid amide	890	NAMED	OTGQIQQTPXJQRG-UHFFFAOYSA-N	OCCNC(CCCCCCCCCCCCCCCCC)=O	stearoyl ethanolamide	stearoyl ethanolamide	111-57-9	25958	HMDB0013078			27902	Pos Late
100002284	305	62950	220825	Lipids	Fatty acid, hydroxy	760	NAMED	LOUGYXZSURQALL-GBXIJSLDSA-N	C[C@@H](O)[C@H](O)C(O)=O	2S,3R-dihydroxybutyrate	2S,3R-dihydroxybutyrate	5057-93-2	9139682	HMDB0002453			10964471	Polar
100002285	305	62951	220826	Lipids	Fatty acid, hydroxy	765	NAMED	UFYGCFHQAXXBCF-UHFFFAOYSA-N	OCCC(O)C(O)=O	2,4-dihydroxybutyrate	2,4-dihydroxybutyrate	1518-62-3	167259	HMDB0000360			192742	Polar
100002324	400	47897	157694	Amino Acid	Serine family (phosphoglycerate derived)	18	NAMED	GBFLZEXEOZUWRN-UHFFFAOYSA-N	OC(CSCC(N)C(O)=O)=O	S-carboxymethyl-L-cysteine	S-carboxymethyl-L-cysteine	638-23-3	1050	HMDB0029415	C03727		193653	Pos Early
100002362	400	38299	156487	Carbohydrate	Amino sugar and nucleotide sugar	516	NAMED	XPCTZQVDEJYUGT-UHFFFAOYSA-N	OC1=C(C)OC=CC1=O	maltol	maltol	118-71-8	8066	HMDB0030776	C11918		8369	Pos Early
100002367	305	63109	221751	Lipids	Fatty acid, hydroxy	811	NAMED	LOUGYXZSURQALL-PWNYCUMCSA-N	OC([C@H](O)[C@H](O)C)=O	2R,3R-dihydroxybutyrate	2R,3R-dihydroxybutyrate	759-06-8	17215960	HMDB0000498			13120901	Polar
100002428	209	57767	213663	Secondary metabolism	Benzenoids	2193	NAMED	TZPBMNKOLMSJPF-TWEVDUBQSA-N	OC(C(C=CC=C1)=C1OC2O[C@H](CO)[C@@H](O)[C@H](O)[C@H]2O)=O	salicylate-glucoside	salicylate-glucoside	10366-91-3	133529	HMDB0041271			4596190	Neg
100002458	305	57747	213342	Amino Acid	Branched Chain Amino Acids (pyruvate derived)	379	NAMED	WKRBKYFIJPGYQC-DUXPYHPUSA-N	OC(C/C(C)=C/C(O)=O)=O	3-methylglutaconate	3-methylglutaconate	5746-90-7	1267861	HMDB0000522			1551553	Polar
100002528	209	46960	148213	Amino Acid	Serine family (phosphoglycerate derived)	11	NAMED	QAOWNCQODCNURD-UHFFFAOYSA-N	OS(O)(=O)=O	sulfate*	sulfate*	14808-79-8	1086	HMDB01448	C00059		5152822	Neg
100002749	400	39592	156595	Amino Acid	Aspartate family (OAA derived)	188	NAMED	IDIDJDIHTAOVLG-VKHMYHEASA-N	OC([C@H](CSC)N)=O	S-methylcysteine	S-methylcysteine	1187-84-4	22826	HMDB0002108		S-METHYL-L-CYSTEINE	24417,7058174,88180	Pos Early
100002769	400	57461	211115	Amino Acid	Glutamate family (alpha-ketoglutarate derived)	321	NAMED	BMFMQGXDDJALKQ-BYPYZUCNSA-N	N=C(N)NCCC[C@H](O)C(O)=O	argininate*	argininate*	157-07-3	140984	HMDB0003148			160437	Pos Early
100002784	400	55072	208196	Amino Acid	Glutamate family (alpha-ketoglutarate derived)	249	NAMED	ARBHXJXXVVHMET-UHFFFAOYSA-N	OC(C(CCC/N=C(N)/N)=O)=O	2-oxoarginine*	2-oxoarginine*	3715-10-4	542	HMDB0004225	C03771		558	Pos Early
100002910	400	62946	220814	Amino Acid	Glutamate family (alpha-ketoglutarate derived)	239	NAMED	UJCGYTCAMOHYCG-UHFFFAOYSA-N	O=C(O)CC1=CN=CN1C	1-methyl-5-imidazoleacetate	1-methyl-5-imidazoleacetate	4200-48-0	4954265	HMDB04988			6451814	Pos Early
100002927	400	43378	211502	Amino Acid	Serine family (phosphoglycerate derived)	17	NAMED	ZZLHPCSGGOGHFW-UHFFFAOYSA-N	NC(CS(C)=O)C(O)=O	S-methylcysteine sulfoxide	S-methylcysteine sulfoxide	6853-87-8	74136	HMDB0029432			82142	Pos Early
100002990	402	46799	165354	Lipids	Glycerolipids - Diacyl	1352	NAMED	GREDRAMJRDQWEJ-LTEAFHAISA-N	CCCCCCCC/C=C\CCCCCCCC(OCC(COC(CCCCCCC/C=C\C/C=C\CCCCC)=O)O)=O	oleoyl-linoleoyl-glycerol (18:1/18:2) [2]	oleoyl-linoleoyl-glycerol (18:1/18:2) [2]	104346-53-4	29788004	HMDB0007219			71433693	Pos Late
100003065	305	57346	210850	Lipids	Galactolipids	1381	NAMED	CPJPQXHWHOMKBP-HQDWSMQCSA-N	O[C@@H]1[C@H](O)[C@@H](O)[C@@H](OC[C@@H]2[C@H](O)[C@H](O)[C@@H](O)[C@H](OC[C@H](O)CO)O2)O[C@@H]1CO	digalactosylglycerol*	digalactosylglycerol*		24695921					Polar
100003152	400	39577	156583	Amino Acid	Glutamate family (alpha-ketoglutarate derived)	288	NAMED	AOKCDAVWJLOAHG-UHFFFAOYSA-N	CNCCCC(O)=O	N-methyl-GABA	N-methyl-GABA	1119-48-8	63869		C15987		70703	Pos Early
100003196	400	40020	156673	Peptide	Dipeptide	1841	NAMED	ATIPDCIQTUXABX-UHFFFAOYSA-N	O=C(C(CCCCN)N)NC(CC(C)C)C(O)=O	lysylleucine	lysylleucine	7369-79-1	3870665	HMDB0028955			4682588	Pos Early
100003258	305	63990	232912	Cofactors, Prosthetic Groups, Electron Carriers	Ascorbate metabolism	1550	NAMED	RMHBODZVODTFAH-UHFFFAOYSA-N	OC1=C(OC)C(C(C(CO)O)O1)=O	2-O-methylascorbic acid	2-O-methylascorbic acid	17860-87-6	90149	HMDB0240294			54726398	Polar
100003260	400	40007	161438	Amino Acid	Glutamate family (alpha-ketoglutarate derived)	252	NAMED	SRGQUICKDUQCKO-UHFFFAOYSA-N	O=C(CCCNCCC(O)=O)O	carboxyethyl-GABA	carboxyethyl-GABA	4386-03-2	2474	HMDB0002201			2572	Pos Early
100003397	400	40406	156717	Xenobiotics	Chemicals	2591	NAMED	UYPYRKYUKCHHIB-UHFFFAOYSA-N	C[N+](C)([O-])C	trimethylamine N-oxide	trimethylamine N-oxide	1184-78-7	1113	HMDB0000925	C01104		1145	Pos Early
100003415	400	62860	220638	Amino Acid	Aspartate family (OAA derived)	159	NAMED	PQNASZJZHFPQLE-LURJTMIESA-N	O=C([C@H](CCCCNC)N)O	N6-methyllysine	N6-methyllysine	1188-07-4	144469	HMDB0002038	C02728		164795	Pos Early
100003425	400	40410	156719	Amino Acid	Glutamate family (alpha-ketoglutarate derived)	293	NAMED	LOIYMIARKYCTBW-UPHRSURJSA-N	O=C(/C=C\C1=CN=CN1)O	cis-urocanate	cis-urocanate	7699-35-6	1266070	HMDB0034174			1549103	Pos Early
100003695	305	62864	220652	Carbohydrate	Sucrose, glucose,fructose metabolism	621	NAMED	RGHNJXZEOKUKBD-MBMOQRBOSA-N	O=C([C@H]([C@H]([C@@H]([C@@H](CO)O)O)O)O)O	mannonate*	mannonate*	642-99-9	2496757				3246006	Polar
100004035	400	43026	156977	Secondary metabolism	Siderophores	2417	NAMED	KRGPXXHMOXVMMM-CIUDSAMLSA-N	O=C([C@H](CCN[C@@H](CCN1[C@@H](CC1)[C@@](O)=O)C(O)=O)N)O	nicotianamine	nicotianamine	34441-14-0	8058557		C05324		9882882	Pos Early
100004047	400	42607	156942	Nucleotide	Purine metabolism	1644	NAMED	FPUGCISOLXNPPC-IOSLPCCCSA-N	O[C@H]1[C@H]([C@H](N2C3=NC=NC(N)=C3N=C2)O[C@@H]1CO)OC	2'-O-methyladenosine	2'-O-methyladenosine	2140-79-6	92344				102213	Pos Early
100004059	400	62278	219251	Amino Acid	Glutamate family (alpha-ketoglutarate derived)	236	NAMED	GPPYTCRVKHULJH-UHFFFAOYSA-N	C[N+](C)(C(C([O-])=O)CC1=CN=CN1)C	histidine betaine (hercynine)*	histidine betaine (hercynine)*	534-30-5	2340795	HMDB0029422			3083620	Pos Early
100004290	400	43392	157004	Amino Acid	Aromatic amino acid metabolism (PEP derived)	120	NAMED	WRFPVMFCRNYQNR-UHFFFAOYSA-N	NC(C(O)=O)CC1=CC=CC=C1O	o-Tyrosine	o-Tyrosine	2370-61-8	82607	HMDB0006050			91482	Pos Early
100004299	400	43255	156987	Amino Acid	Glutamate family (alpha-ketoglutarate derived)	301	NAMED	GVRCKHXHWSYDEF-UHFFFAOYSA-N	OC(C(CC1=CN(C)C=N1)NC(C)=O)=O	N-acetyl-1-methylhistidine*	N-acetyl-1-methylhistidine*			HMDB0240340			53859791	Pos Early
100004396	305	62069	218878	Lipids	Fatty acid, hydroxy	780	NAMED	YVOMYDHIQVMMTA-UHFFFAOYSA-N	OC(CC(O)=O)CCC(O)=O	3-hydroxyadipate	3-hydroxyadipate		133894	HMDB0000345			151913	Polar
100004481	209	43590	208280	Secondary metabolism	Terpenoids	2460	NAMED	PTDAHAWQAGSZDD-IOVCITQVSA-N	O[C@H]1[C@@]2(C)[C@](CC(C)(C)C1)([H])C3=CC[C@@]([C@](CC4)(C)[C@]5([H])[C@](CO)(C)[C@H]4O[C@@H]([C@@H]([C@H]6O)O[C@@H]([C@@H]([C@H]7O)O[C@@H]([C@@H]([C@@H]8O)O)O[C@@H](C)[C@@H]8O)O[C@H](CO)[C@@H]7O)O[C@H](C(O)=O)[C@H]6O)([H])[C@](CC5)(C)[C@]3(C)CC2	soyasaponin I	soyasaponin I	51330-27-9		HMDB0034649	C08983	cpd-13255	122097	Neg
100004482	209	43589	208278	Secondary metabolism	Terpenoids	2461	NAMED	IBZLICPLPYSFNZ-IVWMTKFPSA-N	O=C([C@H]1O[C@H]([C@@H]([C@H]([C@@H]1O)O)O[C@@H]2OC[C@@H]([C@@H]([C@H]2O[C@@H]3O[C@H]([C@@H]([C@H]([C@H]3O)O)O)C)O)O)O[C@H]4CC[C@@]5([C@H]6CC=C7[C@@H]8CC(C)(C[C@H]([C@@]8(CC[C@]7([C@@]6(CC[C@H]5[C@]4(CO)C)C)C)C)O)C)C)O	soyasaponin II	soyasaponin II	55319-36-3		HMDB0034650	C12081		443614	Neg
100004483	209	54925	208320	Secondary metabolism	Terpenoids	2462	NAMED	OKIHRVKXRCAJFQ-ZYNCYBBUSA-N	O[C@@H]1[C@@]2(C)[C@@](CC(C)(C)C1)([H])C3=CCC([C@](CC4)(C)C5C(CO)(C)C4O[C@@H]([C@@H]([C@H]6O)O[C@@H]([C@@H]([C@H]7O)O)O[C@H](CO)[C@@H]7O)O[C@H](C(O)=O)[C@@H]6O)[C@](CC5)(C)[C@]3(C)CC2	soyasaponin III	soyasaponin III	55304-02-4		HMDB0034651	C19865		21607811	Neg
100004488	400	43586	157041	Amino Acid	Glutamate family (alpha-ketoglutarate derived)	302	NAMED	NTNWOCRCBQPEKQ-YFKPBYRVSA-N	OC([C@H](CCCN([H])/C(N([H])[H])=N/C)N([H])[H])=O	N-monomethylarginine	N-monomethylarginine	53308-83-1	117259	HMDB0029416	C03884		132862	Pos Early
100004499	305	43231	165646	Amino Acid	Aspartate family (OAA derived)	169	NAMED	FZXCPFJMYOQZCA-UHFFFAOYSA-N	OC(C1CCCC(N1)=O)=O	6-oxopiperidine-2-carboxylate	6-oxopiperidine-2-carboxylate	34622-39-4	2282737	HMDB0061705			3014237	Polar
100004523	305	43249	147867	Amino Acid	Glutamate family (alpha-ketoglutarate derived)	298	NAMED	SRXKAYJJGAAOBP-UHFFFAOYSA-N	CC(NCCCC(N)C(O)=O)=O	N-delta-acetylornithine	N-delta-acetylornithine		8096135	HMDB0003357	C00437		9920500	Polar
100004635	400	44878	157087	Amino Acid	Aspartate family (OAA derived)	185	NAMED	UCUNFLYVYCGDHP-UHFFFAOYSA-N	O=S(C)(CCC(N)C(O)=O)=O	methionine sulfone	methionine sulfone	820-10-0	63154	HMDB0062174			69961	Pos Early
100005350	402	45951	159653	Lipids	Lyso-phospholipids	1180	NAMED	WKQNRCYKYCKESD-YHTMAJSVSA-N	C[N+](CCOP(OCC(O)COC(CCCCCCC/C=C/C/C=C/C/C=C/CC)=O)([O-])=O)(C)C	1-linolenoyl-GPC (18:3)*	1-linolenoyl-GPC (18:3)*			HMDB0010388	C04100			Pos Late
100005384	209	45413	143779	Amino Acid	Aromatic amino acid metabolism (PEP derived)	108	NAMED	CIQHWLTYGMYQQR-QMMMGPOBSA-N	OS(OC1=CC=C(C[C@H](N)C(O)=O)C=C1)(=O)=O	O-sulfo-L-tyrosine	O-sulfo-L-tyrosine		448617	HMDB0155722			514186	Neg
100005717	209	45970	144193	Lipids	Lyso-phospholipids	1212	NAMED	BVJSKAUUFXBDOB-UHFFFAOYSA-N	O=P(OCC(O)CO)(O)OCC(O)COC(CCCCCCCCCCCCCCC)=O	1-palmitoyl-GPG (16:0)*	1-palmitoyl-GPG (16:0)*		2548639	HMDB0240601			3300276	Neg
100005986	402	47153	164529				NAMED	WKZHECFHXLTOLJ-QYKFWSDSSA-N	O[C@H](/C=C/CCCCCCCCCCCCC)[C@H](CO[P](OCC[N+](C)(C)C)([O-])=O)NC(CCCCCCCCCCCCC/C=C\CCCCCCCC)=O	sphingomyelin (d18:1/24:1, d18:2/24:0)*	sphingomyelin (d18:1/24:1, d18:2/24:0)*	94359-13-4	24846874	HMDB0012107			44260126	Pos Late
100006056	209	48433	155077	Amino Acid	Aromatic amino acid metabolism (PEP derived)	121	NAMED	NSTPXGARCQOSAU-VIFPVBQESA-N	OC([C@@H](NC=O)CC1=CC=CC=C1)=O	N-formylphenylalanine	N-formylphenylalanine	13200-85-6	663938	HMDB0240317			759256,7064571	Neg
100006115	305	48255	153226	Carbohydrate	Amino sugar and nucleotide sugar	547	NAMED	QXKAIJAYHKCRRA-JJYYJPOSSA-N	OC([C@H]([C@@H]([C@@H](CO)O)O)O)=O	arabonate/xylonate	arabonate/xylonate			HMDB0000539	C00502,C05411		122045,6602431	Polar
100006430	305	48885	160479	Carbohydrate	Amino sugar and nucleotide sugar	550	NAMED	HEBKCHPVOIAQTA-IMJSIDKUSA-N	OC[C@@H](C([C@H](CO)O)O)O	arabitol/xylitol	arabitol/xylitol			HMDB0001851,HMDB0000568,HMDB0002917	C00379,C00542,C01904		94154,6912	Polar
100006435	400	46539	166536	Carbohydrate	Amino sugar and nucleotide sugar	552	NAMED	OVRNDRQMDRJTHS-FMDGEEDCSA-N	O[C@@H]1[C@H]([C@@H](O[C@@H]([C@H]1O)CO)O)NC(C)=O	N-acetylglucosamine/N-acetylgalactosamine	N-acetylglucosamine/N-acetylgalactosamine			HMDB0000212,HMDB0000215	C01074		439174,84265	Pos Early
100006726	209	52608	166573	Lipids	Fatty acid amide	888	NAMED	KQXDGUVSAAQARU-HZJYTTRNSA-N	CCCCC/C=C\C/C=C\CCCCCCCC(NCCO)=O	linoleoyl ethanolamide	linoleoyl ethanolamide	68171-52-8	4446566	HMDB0012252			5283446	Neg
100008903	402	52603	165331	Lipids	Phospholipids	1077	NAMED	FVXDQWZBHIXIEJ-LNDKUQBDSA-N	CCCCC/C=C\C/C=C\CCCCCCCC(OC[C@@H](OC(CCCCCCC/C=C\C/C=C\CCCCC)=O)COP([O-])(OCC[N+](C)(C)C)=O)=O	1,2-dilinoleoyl-GPC (18:2/18:2)	1,2-dilinoleoyl-GPC (18:2/18:2)	998-06-1	4450312	HMDB0008138			5288075	Pos Late
100008904	402	52438	164562	Lipids	Phospholipids	1062	NAMED	ATHVAWFAEPLPPQ-VRDBWYNSSA-N	O=C(CCCCCCCCCCCCCCCCC)OC[C@]([H])(COP(OCC[N+](C)(C)C)([O-])=O)OC(CCCCCCC/C=C\CCCCCCCC)=O	1-stearoyl-2-oleoyl-GPC (18:0/18:1)	1-stearoyl-2-oleoyl-GPC (18:0/18:1)	56421-10-4	24766704	HMDB0008038			24778825	Pos Late
100008921	402	52616	165348	Lipids	Phospholipids	1045	NAMED	PZNPLUBHRSSFHT-RRHRGVEJSA-N	O=C(CCCCCCCCCCCCCCC)OC[C@]([H])(COP(OCC[N+](C)(C)C)([O-])=O)OC(CCCCCCCCCCCCCCCCC)=O	1-palmitoyl-2-stearoyl-GPC (16:0/18:0)	1-palmitoyl-2-stearoyl-GPC (16:0/18:0)	59403-51-9	24766643	HMDB0007970	C03889		24778686	Pos Late
100008928	305	52281	164309	Lipids	Fatty acid, hydroxy	759	NAMED	AFENDNXGAFYKQO-UHFFFAOYSA-N	CCC(O)C(O)=O	2-hydroxybutyrate/2-hydroxyisobutyrate	2-hydroxybutyrate/2-hydroxyisobutyrate			HMDB0000729,HMDB00008	C21297,C05984		440864,4277439	Polar
100008929	209	52282	164310	Amino Acid	Aspartate family (OAA derived)	228	NAMED	YNOXCRMFGMSKIJ-UHFFFAOYSA-N	CC(C(O)=O)C(C(O)=O)(O)CC(O)=O	2-methylcitrate/homocitrate	2-methylcitrate/homocitrate			HMDB0003518,HMDB0000379	C01251		439459,515	Neg
100008976	402	52446	165108	Lipids	Phospholipids	1092	NAMED	YDTWOEYVDRKKCR-KNERPIHHSA-N	O=C(CCCCCCCCCCCCCCCCC)OC[C@]([H])(COP(OCCN)(O)=O)OC(CCCCCCC/C=C\C/C=C\CCCCC)=O	1-stearoyl-2-linoleoyl-GPE (18:0/18:2)*	1-stearoyl-2-linoleoyl-GPE (18:0/18:2)*		7825699	HMDB0008994			9546749	Pos Late
100008980	402	52452	165115	Lipids	Phospholipids	1063	NAMED	FORFDCPQKJHEBF-JEFUZMEDSA-N	CCCCCCCCCCCCCCCCCC(OCC(OC(CCCCCCC/C=C/C/C=C/CCCCC)=O)COP([O-])(OCC[N+](C)(C)C)=O)=O	1-stearoyl-2-linoleoyl-GPC (18:0/18:2)*	1-stearoyl-2-linoleoyl-GPC (18:0/18:2)*			HMDB0008039			6441487	Pos Late
100008981	402	52453	165118	Lipids	Phospholipids	1069	NAMED	GDWULUGDXGHJIJ-FUBJOMBKSA-N	CCCCCCCC/C=C/CCCCCCCC(OCC(OC(CCCCCCC/C=C/C/C=C/CCCCC)=O)COP([O-])(OCC[N+](C)(C)C)=O)=O	1-oleoyl-2-linoleoyl-GPC (18:1/18:2)*	1-oleoyl-2-linoleoyl-GPC (18:1/18:2)*			HMDB0008105			24778939	Pos Late
100008984	402	52470	165143	Lipids	Phospholipids	1044	NAMED	QIBZFHLFHCIUOT-HTXNQAPBSA-N	CCCCCCCCCCCCCCCC(OCC(OC(CCCCCCC/C=C/CCCCCC)=O)COP([O-])(OCC[N+](C)(C)C)=O)=O	1-palmitoyl-2-palmitoleoyl-GPC (16:0/16:1)*	1-palmitoyl-2-palmitoleoyl-GPC (16:0/16:1)*			HMDB0007969			6443788	Pos Late
100008994	402	52468	208084	Lipids	Phospholipids	1134	NAMED	KZVRAFHIKMDULK-HAVSRZFESA-N	O=C(CCCCCCCCCCCCCCCCC)OC[C@@]([H])(OC(CCCCCCC/C=C\C/C=C\CCCCC)=O)COP(O[C@H]1[C@H](O)[C@@H](O)[C@H](O)[C@@H](O)[C@H]1O)(O)=O	1-stearoyl-2-linoleoyl-GPI (18:0/18:2)	1-stearoyl-2-linoleoyl-GPI (18:0/18:2)		24767694	HMDB0009809				Pos Late
100008998	402	52473	165151	Cofactors, Prosthetic Groups, Electron Carriers	Tocopherol metabolism	1574	NAMED	QUEDXNHFTDJVIY-DQCZWYHMSA-N	CC1=C(C(CC2)=CC(O)=C1C)O[C@@]2(CCC[C@@H](CCC[C@@H](CCCC(C)C)C)C)C	gamma-tocopherol/beta-tocopherol	gamma-tocopherol/beta-tocopherol			HMDB0006335,HMDB0001492	C14152,C02483			Pos Late
100009045	209	52925	166034	Secondary metabolism	Benzenoids	2198	NAMED	PTSRBZOZSRJCKX-JTQLQIEISA-N	O=C(N[C@H](C(O)=O)CCC(O)=O)CC1=CC=CC=C1	phenylacetylglutamate	phenylacetylglutamate		9754592	HMDB0059772			11579826	Neg
100009052	402	52633	165386	Lipids	Glycerolipids - Diacyl	1332	NAMED	SVXWJFFKLMLOHO-YAIZGCQRSA-N	OC[C@]([H])(OC(CCCCCCC/C=C\C/C=C\CCCCC)=O)COC(CCCCCCCCCCCCCCC)=O	palmitoyl-linoleoyl-glycerol (16:0/18:2) [1]*	palmitoyl-linoleoyl-glycerol (16:0/18:2) [1]*		7822645	HMDB0007103			9543695	Pos Late
100009055	402	52634	165387	Lipids	Glycerolipids - Diacyl	1333	NAMED	ZKYDYRLDJZZKEU-BCTRXSSUSA-N	CCCCCCCCCCCCCCCC(OCC(O)COC(CCCCCCC/C=C\C/C=C\CCCCC)=O)=O	palmitoyl-linoleoyl-glycerol (16:0/18:2) [2]*	palmitoyl-linoleoyl-glycerol (16:0/18:2) [2]*			HMDB0007103			131801744	Pos Late
100009066	402	52669	208075	Lipids	Phospholipids	1128	NAMED	PDLAMJKMOKWLAJ-KTBSNPQYSA-N	O=C(CCCCCCCCCCCCCCC)OC[C@@]([H])(OC(CCCCCCC/C=C\CCCCCCCC)=O)COP(O[C@H]1[C@H](O)[C@@H](O)[C@H](O)[C@@H](O)[C@H]1O)(O)=O	1-palmitoyl-2-oleoyl-GPI (16:0/18:1)*	1-palmitoyl-2-oleoyl-GPI (16:0/18:1)*		24767668	HMDB0009783			71296232	Pos Late
100009070	402	52679	180898	Lipids	Phospholipids	1022	NAMED	YQMUIZXKIKXZHD-UMKNCJEQSA-N	O=C(CCCCCCCCCCCCCCC)OC[C@]([H])(COP(O)(O)=O)OC(CCCCCCC/C=C\C/C=C\CCCCC)=O	1-palmitoyl-2-linoleoyl-GPA (16:0/18:2)*	1-palmitoyl-2-linoleoyl-GPA (16:0/18:2)*		7826110	HMDB0007860			9547167	Pos Late
100009072	402	52680	210820	Lipids	Phospholipids	1029	NAMED	OBXRDFNCKFWKNY-UCEXZFFASA-N	O=C(CCCCCCC/C=C\C/C=C\CCCCC)OC[C@]([H])(COP(O)(O)=O)OC(CCCCCCC/C=C\C/C=C\CCCCC)=O	1,2-dilinoleoyl-GPA (18:2/18:2)*	1,2-dilinoleoyl-GPA (18:2/18:2)*		30786253	HMDB0031092,HMDB0114954			46891867	Pos Late
100009073	402	52678	210821	Lipids	Phospholipids	1118	NAMED	MVHBCRUZHMRQHX-UIWSMAGISA-N	[H][C@@](CO)(O)COP(OC[C@]([H])(OC(CCCC/C=C\C/C=C\C/C=C\CCCCC)=O)COC(CCCCCCCCCCCCCCC)=O)(O)=O	1-palmitoyl-2-linolenoyl-GPG (16:0/18:3)*	1-palmitoyl-2-linolenoyl-GPG (16:0/18:3)*		24768075	HMDB0010576			52927171	Pos Late
100009076	402	52684	165451	Lipids	Phospholipids	1048	NAMED	JMAYDGBZRHQJAT-QWFQJEORSA-N	O=C(CCCCCCCCCCCCCCC)OC[C@]([H])(COP(OCC[N+](C)(C)C)([O-])=O)OC(CCCCCCC/C=C\C/C=C\C/C=C\CC)=O	1-palmitoyl-2-alpha-linolenoyl-GPC (16:0/18:3n3)*	1-palmitoyl-2-alpha-linolenoyl-GPC (16:0/18:3n3)*		24766646	HMDB0007975			24778702	Pos Late
100009078	402	52687	165457	Lipids	Phospholipids	1099	NAMED	GKAFCSRKMWFPSJ-RJXNKANHSA-N	O=C(CCCCCCC/C=C\CCCCCCCC)OC[C@]([H])(COP(OCCN)(O)=O)OC(CCCCCCC/C=C\C/C=C\CCCCC)=O	1-oleoyl-2-linoleoyl-GPE (18:1/18:2)*	1-oleoyl-2-linoleoyl-GPE (18:1/18:2)*		7825703	HMDB0005349			9546753	Pos Late
100009082	402	52690	180896	Lipids	Lyso-phospholipids	1167	NAMED	ZQTAMPRZFOOEEP-KKFOGOCZSA-N	O=C(CCCCCCC/C=C\C/C=C\CCCCC)OC[C@]([H])(COP(O)(O)=O)O	1-linoleoyl-GPA (18:2)*	1-linoleoyl-GPA (18:2)*		24766514	HMDB0007856				Pos Late
100009084	402	52693	217742	Lipids	Lyso-phospholipids	1168	NAMED	DVNZKWQUAXJYGB-LVTNFWOSSA-N	O=C(CCCCCCC/C=C\C/C=C\C/C=C\CC)OC[C@]([H])(COP(O)(O)=O)O	1-linolenoyl-GPA (18:3)*	1-linolenoyl-GPA (18:3)*		29368413				50990923	Pos Late
100009086	402	52695	210825	Lipids	Phospholipids	1030	NAMED	AQTVREATJUABJU-IOXPMDAXSA-N	O=C(CCCCCCC/C=C\C/C=C\CCCCC)OC[C@]([H])(COP(O)(O)=O)OC(CCCCCCC/C=C\C/C=C\C/C=C\CC)=O	1-linoleoyl-2-linolenoyl-GPA (18:2/18:3)*	1-linoleoyl-2-linolenoyl-GPA (18:2/18:3)*			HMDB0114956			52928943	Pos Late
100009089	402	52694	180899	Lipids	Phospholipids	1023	NAMED	IBNMUXZRFLNINV-RGDIWOFYSA-N	O=C(CCCCCCCCCCCCCCC)OC[C@]([H])(COP(O)(O)=O)OC(CCCCCCC/C=C\C/C=C\C/C=C\CC)=O	1-palmitoyl-2-linolenoyl-GPA (16:0/18:3)*	1-palmitoyl-2-linolenoyl-GPA (16:0/18:3)*			HMDB0114837			52929561	Pos Late
100009169	402	57375	210902	Lipids	Phospholipids	1126	NAMED	IBUKXRINTKQBRQ-KCKFLZCVSA-N	O=C(CCCCCCCCCCCCCCC)OC[C@@]([H])(OC(CCCCCCCCCCCCCCC)=O)COP(O[C@H]1[C@H](O)[C@@H](O)[C@H](O)[C@@H](O)[C@H]1O)(O)=O	1,2-dipalmitoyl-GPI (16:0/16:0)*	1,2-dipalmitoyl-GPI (16:0/16:0)*		24767663	HMDB0009778				Pos Late
100009185	305	52734	165515	Lipids	Phospholipids	1084	NAMED	JTPRPYYVVJBCFF-KCTNQGFXSA-N	O=C(CCCCCCC/C=C\C/C=C\CCCCC)OC[C@@]([H])(OC(CCCCCCC/C=C\C/C=C\CCCCC)=O)COP(O[C@H]1[C@H](O)[C@@H](O)[C@H](O)[C@@H](O)[C@H]1O)(O)=O	1,2-dilinoleoyl-GPI (18:2/18:2)*	1,2-dilinoleoyl-GPI (18:2/18:2)*		24767735	HMDB0009850			52928380	Polar
100009204	402	57341	210842	Lipids	Phospholipids	1100	NAMED	SLKDGVPOSSLUAI-PGUFJCEWSA-N	O=C(CCCCCCCCCCCCCCC)OC[C@]([H])(COP(OCCN)(O)=O)OC(CCCCCCCCCCCCCCC)=O	1,2-dipalmitoyl-GPE (16:0/16:0)*	1,2-dipalmitoyl-GPE (16:0/16:0)*		393103	HMDB0008923			445468	Pos Late
100009217	402	53174	166599	Lipids	Phospholipids	1102	NAMED	SSCDRSKJTAQNNB-DWEQTYCFSA-N	O=C(CCCCCCC/C=C\C/C=C\CCCCC)OC[C@]([H])(COP(OCCN)(O)=O)OC(CCCCCCC/C=C\C/C=C\CCCCC)=O	1,2-dilinoleoyl-GPE (18:2/18:2)*	1,2-dilinoleoyl-GPE (18:2/18:2)*		7825762	HMDB0009093			9546812	Pos Late
100009227	209	54885	207774	Lipids	Lyso-phospholipids	1216	NAMED	VEEHTGYBVMTAAF-RFFZIGDUSA-N	[H][C@@](CO)(O)COP(OC[C@]([H])(O)COC(CCCCCCC/C=C\C/C=C\CCCCC)=O)(O)=O	1-linoleoyl-GPG (18:2)*	1-linoleoyl-GPG (18:2)*			HMDB0240600				Neg
100009231	400	54914	208424	Amino Acid	Glutathione metabolism	445	NAMED	SQBNIUOYNOKDTI-WHFBIAKZSA-N	OC([C@H](CO)NC(CC[C@H](N)C(O)=O)=O)=O	gamma-glutamylserine	gamma-glutamylserine	5875-35-4	18691889	HMDB0029158			22844748	Pos Early
100009232	400	53231	179281	Xenobiotics	Chemicals	2599	NAMED	DZLNHFMRPBPULJ-VKHMYHEASA-N	O=C(O)[C@]1(NCSC1)[H]	thioproline	thioproline	34592-47-4	84120	HMDB0062164		CPD0-1571	93176	Pos Early
100009233	402	52944	166270	Lipids	Fatty acid ester	858	NAMED	UFQZDKMTMXCDBP-UHFFFAOYSA-N	C[N+](C)(C)CCOC(CCCCCCCCCCCCCC[CH2-])=O	palmitoylcholine	palmitoylcholine		133731	HMDB0240592			151731	Pos Late
100009239	305	54724	207379	Carbohydrate	TCA cycle	486	NAMED	UKZDIMBDWHZXOK-UHFFFAOYSA-N	OC(C(C1)C(C(O)=O)OC1=O)=O	isocitric lactone	isocitric lactone	4702-32-3	88729				98259	Polar
100009343	402	53176	166602	Lipids	Phospholipids	1078	NAMED	HZGAVPNEGHQJID-UNBCHYIMSA-N	O=C(CCCCCCC/C=C\C/C=C\CCCCC)OC[C@]([H])(COP(OCC[N+](C)(C)C)([O-])=O)OC(CCCCCCC/C=C\C/C=C\C/C=C\CC)=O	1-linoleoyl-2-linolenoyl-GPC (18:2/18:3)*	1-linoleoyl-2-linolenoyl-GPC (18:2/18:3)*		24766802	HMDB0008141			52922731	Pos Late
100009344	402	53179	166608	Lipids	Phospholipids	1080	NAMED	XXKFQTJOJZELMD-JICBSJGISA-N	O=C(CCCCCCC/C=C\C/C=C\C/C=C\CC)OC[C@]([H])(COP(OCC[N+](C)(C)C)([O-])=O)OC(CCCCCCC/C=C\C/C=C\C/C=C\CC)=O	1,2-dilinolenoyl-GPC (18:3/18:3)*	1,2-dilinolenoyl-GPC (18:3/18:3)*		24766868	HMDB08206				Pos Late
100009345	402	53180	166609	Lipids	Phospholipids	1057	NAMED	MMUCLZZSNHBNFL-KBTBXKTRSA-N	O=C(CCCCCCC/C=C\CCCCCC)OC[C@]([H])(COP(OCC[N+](C)(C)C)([O-])=O)OC(CCCCCCC/C=C\C/C=C\C/C=C\CC)=O	1-palmitoleoyl-2-linolenoyl-GPC (16:1/18:3)*	1-palmitoleoyl-2-linolenoyl-GPC (16:1/18:3)*		24766677	HMDB0008008			52922452	Pos Late
100009392	402	54892	207788	Lipids	Galactolipids	1379	NAMED	KDYAPQVYJXUQNY-SFGIRZJNSA-N	[H][C@](COC(CCCCCCC/C=C\C/C=C\C/C=C\CC)=O)(OC(CCCCCCC/C=C\C/C=C\C/C=C\CC)=O)CO[C@H](O1)[C@H](O)[C@@H](O)[C@H]([C@H]1COC(O2)[C@H](O)[C@@H](O)[C@H]([C@H]2CO)O)O	1,2-dilinolenoyl-digalactosylglycerol (18:3/18:3)	1,2-dilinolenoyl-digalactosylglycerol (18:3/18:3)			HMDB0011127			53480666	Pos Late
100010872	402	54896	207798	Lipids	Galactolipids	1377	NAMED	GKSHYDZIFVNLSS-DKWOYBOISA-N	O=C(CCCCCCC/C=C/C/C=C/CCCCC)OCC(OC(CCCCCCC/C=C/C/C=C/C/C=C/CC)=O)COC(C1O)OC(C(C1O)O)COC(C2O)OC(C(C2O)O)CO	1-linoleoyl-2-linolenoyl-digalactosylglycerol (18:2/18:3)*	1-linoleoyl-2-linolenoyl-digalactosylglycerol (18:2/18:3)*		24785583					Pos Late
100010873	402	54897	207800	Lipids	Galactolipids	1376	NAMED	MUUBILNSVLPLLL-WVZYQCMWSA-N	O=C(CCCCCCC/C=C/C/C=C/CCCCC)OCC(OC(CCCCCCC/C=C/C/C=C/CCCCC)=O)COC(C1O)OC(C(C1O)O)COC(C2O)OC(C(C2O)O)CO	1,2-dilinoleoyl-digalactosylglycerol (18:2/18:2)*	1,2-dilinoleoyl-digalactosylglycerol (18:2/18:2)*		24785309					Pos Late
100010874	402	54887	207799	Lipids	Galactolipids	1373	NAMED	QZXMUPATKGLZAP-XZBBILGWSA-N	O=C(CCCCCCCCCCCCCCC)OCC(OC(CCCCCCC/C=C/C/C=C/CCCCC)=O)COC(C1O)OC(C(C1O)O)COC(C2O)OC(C(C2O)O)CO	1-palmitoyl-2-linoleoyl-digalactosylglycerol (16:0/18:2)*	1-palmitoyl-2-linoleoyl-digalactosylglycerol (16:0/18:2)*		24785221					Pos Late
100010875	402	54893	207792	Lipids	Galactolipids	1374	NAMED	WVWINZZVFAFVMJ-ZPOBZWIOSA-N	O=C(CCCCCCCCCCCCCCC)OCC(OC(CCCCCCC/C=C/C/C=C/C/C=C/CC)=O)COC(C1O)OC(C(C1O)O)COC(C2O)OC(C(C2O)O)CO	1-palmitoyl-2-linolenoyl-digalactosylglycerol (16:0/18:3)	1-palmitoyl-2-linolenoyl-digalactosylglycerol (16:0/18:3)		24785524					Pos Late
100010877	402	54891	207801	Lipids	Galactolipids	1372	NAMED	QUZHZFAQJATMCA-QAZQWDDOSA-N	O[C@@H]([C@H](OC[C@@H](COC(CCCCCCC/C=C\C/C=C\C/C=C\CC)=O)OC(CCCCCCC/C=C\C/C=C\C/C=C\CC)=O)O[C@H](CO)[C@@H]1O)[C@H]1O	1,2-dilinolenoyl-galactosylglycerol (18:3/18:3)*	1,2-dilinolenoyl-galactosylglycerol (18:3/18:3)*		4445458		C13871		5282287	Pos Late
100010878	402	54898	207802	Lipids	Galactolipids	1370	NAMED	DRLQFBRXASRGDP-ZDQTVWHLSA-N	O[C@@H]1[C@H](O)[C@@H](O)[C@@H](OC[C@H](OC(CCCCCCC/C=C\C/C=C\C/C=C\CC)=O)COC(CCCCCCC/C=C\C/C=C\CCCCC)=O)O[C@@H]1CO	1-linoleoyl-2-linolenoyl-galactosylglycerol (18:2/18:3)*	1-linoleoyl-2-linolenoyl-galactosylglycerol (18:2/18:3)*							Pos Late
100010879	402	54899	207803	Lipids	Galactolipids	1369	NAMED	BROOMPUVDPTGEG-JLHGMIPQSA-N	O[C@H]([C@H]1O)[C@H]([C@@H](CO)O[C@H]1OCC(COC(CCCCCCC/C=C/C/C=C/CCCCC)=O)OC(CCCCCCC/C=C/C/C=C/CCCCC)=O)O	1,2-dilinoleoyl-galactosylglycerol (18:2/18:2)*	1,2-dilinoleoyl-galactosylglycerol (18:2/18:2)*		5019375				6535011	Pos Late
100010882	402	62364	219521	Lipids	Lyso-galactolipids	1385	NAMED	HUSISCNTLUEZCN-FZAXDPBHSA-N	O[C@H]([C@H]1O)[C@H]([C@@H](CO)O[C@H]1OCC(COC(CCCCCCC/C=C\C/C=C\C/C=C\CC)=O)O)O	1-linolenoyl-galactosylglycerol (18:3)*	1-linolenoyl-galactosylglycerol (18:3)*		9672008				11497202	Pos Late
100010887	209	62377	219518	Lipids	Lyso-galactolipids	1388	NAMED	UHISGSDYAIIBMO-OCOVFIGMSA-N	O[C@H]([C@@H]([C@H]1O)O)[C@@H](CO[C@H]([C@@H]([C@H]2O)O)O[C@H](CO)[C@@H]2O)O[C@H]1OCC(COC(CCCCCCC/C=C\C/C=C\CCCCC)=O)O	1-linoleoyl-digalactosylglycerol (18:2)*	1-linoleoyl-digalactosylglycerol (18:2)*		4476438				5317594	Neg
100010888	402	62366	219523	Lipids	Lyso-galactolipids	1389	NAMED	MPSGDHOYFIUPSO-MDAKJLGTSA-N	O[C@H]([C@@H]([C@H]1O)O)[C@@H](CO[C@H]([C@@H]([C@H]2O)O)O[C@H](CO)[C@@H]2O)O[C@H]1OC[C@@H](COC(CCCCCCC/C=C\C/C=C\C/C=C\CC)=O)O	1-linolenoyl-digalactosylglycerol (18:3)*	1-linolenoyl-digalactosylglycerol (18:3)*		8525018				10349562	Pos Late
100010893	402	54901	207805	Lipids	Galactolipids	1366	NAMED	QOCWWAJCODFCIV-OSTDEYQUSA-N	CCCCC/C=C\C/C=C\CCCCCCCC(OC[C@@H](OC(CCCCCCCCCCCCCCC)=O)CO[C@H](O[C@@H]1CO)[C@H](O)[C@@H](O)[C@H]1O)=O	1-palmitoyl-2-linoleoyl-galactosylglycerol (16:0/18:2)*	1-palmitoyl-2-linoleoyl-galactosylglycerol (16:0/18:2)*		23326991					Pos Late
100010894	402	54900	207804	Lipids	Galactolipids	1367	NAMED	OYPVEICJGOKWFP-ZPOBZWIOSA-N	O=C(CCCCCCC/C=C/C/C=C/C/C=C/CC)OCC(OC(CCCCCCCCCCCCCCC)=O)COC1OC(CO)C(O)C(O)C1O	1-palmitoyl-2-linolenoyl-galactosylglycerol (16:0/18:3)*	1-palmitoyl-2-linolenoyl-galactosylglycerol (16:0/18:3)*		24785443					Pos Late
100010901	400	55015	208464	Amino Acid	Glutathione metabolism	444	NAMED	LNLLNTMHVMIMOG-YUMQZZPRSA-N	O=C(N[C@@H](CCCCN)C(O)=O)CC[C@H](N)C(O)=O	gamma-glutamyl-alpha-lysine	gamma-glutamyl-alpha-lysine		58747				65254	Pos Early
100010926	402	54963	208048	Lipids	Glycerolipids - Diacyl	1359	NAMED	ZDBLXLQFRZTIIU-ZPNZQGKLSA-N	OC[C@](OC(CCCC/C=C/C/C=C\C/C=C\CCCCC)=O)(COC(CCCCCCC/C=C\C/C=C\CCCCC)=O)[H]	linoleoyl-linolenoyl-glycerol (18:2/18:3) [1]*	linoleoyl-linolenoyl-glycerol (18:2/18:3) [1]*			HMDB0007249			14275409	Pos Late
100010927	402	54964	208049	Lipids	Glycerolipids - Diacyl	1360	NAMED	ZDBLXLQFRZTIIU-ZPNZQGKLSA-N	OC[C@](COC(CCCCCCC/C=C\C/C=C\CCCCC)=O)([H])OC(CCCC/C=C/C/C=C\C/C=C\CCCCC)=O	linoleoyl-linolenoyl-glycerol (18:2/18:3) [2]*	linoleoyl-linolenoyl-glycerol (18:2/18:3) [2]*			HMDB0007250			9543737	Pos Late
100010932	402	54951	208036	Lipids	Glycerolipids - Diacyl	1363	NAMED	JVRVKOOOXHGJKI-ITLZUPGPSA-N	OC[C@](OC(CCCC/C=C\C/C=C\C/C=C\CCCCC)=O)(COC(CCCC/C=C\C/C=C\C/C=C\CCCCC)=O)[H]	linolenoyl-linolenoyl-glycerol (18:3/18:3) [1]*	linolenoyl-linolenoyl-glycerol (18:3/18:3) [1]*							Pos Late
100010933	402	54952	208037	Lipids	Glycerolipids - Diacyl	1364	NAMED	JVRVKOOOXHGJKI-ITLZUPGPSA-N	OC[C@](OC(CCCC/C=C\C/C=C\C/C=C\CCCCC)=O)(COC(CCCC/C=C\C/C=C\C/C=C\CCCCC)=O)[H]	linolenoyl-linolenoyl-glycerol (18:3/18:3) [2]*	linolenoyl-linolenoyl-glycerol (18:3/18:3) [2]*			HMDB0007278			14275411	Pos Late
100010939	402	54965	208050	Lipids	Glycerolipids - Diacyl	1334	NAMED	YFBCIDURFTWKDQ-JNNNPDOGSA-N	CCCCCCCCCCCCCCCC(OCC(OC(CCCC/C=C/C/C=C/C/C=C/CCCCC)=O)CO)=O	palmitoyl-linolenoyl-glycerol (16:0/18:3) [2]*	palmitoyl-linolenoyl-glycerol (16:0/18:3) [2]*			HMDB0007104,HMDB0007105			348277338,348277337	Pos Late
100010940	402	54966	208051	Lipids	Glycerolipids - Diacyl	1341	NAMED	BHGPPCIWDXQOMA-HZFIRFLSSA-N	CCCCCC/C=C/CCCCCCCC(OCC(OC(CCCCCCC/C=C/C/C=C/CCCCC)=O)CO)=O	diacylglycerol (16:1/18:2 [2], 16:0/18:3 [1])*	diacylglycerol (16:1/18:2 [2], 16:0/18:3 [1])*							Pos Late
100010941	402	54968	208053	Lipids	Glycerolipids - Diacyl	1357	NAMED	MQGBAQLIFKSMEM-WVZYQCMWSA-N	CCCCC/C=C/C/C=C/CCCCCCCC(OCC(OC(CCCCCCC/C=C/C/C=C/CCCCC)=O)CO)=O	linoleoyl-linoleoyl-glycerol (18:2/18:2) [1]*	linoleoyl-linoleoyl-glycerol (18:2/18:2) [1]*			HMDB0007248			9543729	Pos Late
100010942	402	54969	208054	Lipids	Glycerolipids - Diacyl	1358	NAMED	MQGBAQLIFKSMEM-WVZYQCMWSA-N	CCCCC/C=C/C/C=C/CCCCCCCC(OCC(OC(CCCCCCC/C=C/C/C=C/CCCCC)=O)CO)=O	linoleoyl-linoleoyl-glycerol (18:2/18:2) [2]*	linoleoyl-linoleoyl-glycerol (18:2/18:2) [2]*			HMDB0007248			9543729	Pos Late
100015637	209	57663	212725	Lipids	Fatty acid, hydroxy	807	NAMED	RPGJJWLCCOPDAZ-UHFFFAOYSA-N	CCCCCCCCCCCCCCCCCCCCC(O)C(O)=O	2-hydroxybehenate	2-hydroxybehenate		167899	HMDB0061660			193484	Neg
100015643	402	57426	211079	Lipids	Sphingolipid	1402	NAMED	KWDXKYNWAKMLKK-YQMRQDNGSA-N	OC(/C=C/CCCCCCCC/C=C\CCC)C(CO)N([H])[H]	sphingadienine	sphingadienine	25696-03-1	4952479				6449795	Pos Late
100015666	400	57404	211020	Lipids	Phospholipid Metabolism	1271	NAMED	ZWZWYGMENQVNFU-AKGZTFGVSA-N	OC([C@@H](N)COP(OCC(CO)O)(O)=O)=O	glycerophosphoserine*	glycerophosphoserine*		2339060				3081457	Pos Early
100015760	402	57463	211119	Lipids	Fatty acid ester	860	NAMED	GVYIAXNFCSAJSK-OKLKQMLOSA-N	C[N+](C)(C)C[CH-]OC(CCCCCCC/C=C/C/C=C/CCCCC)=O	linoleoylcholine*	linoleoylcholine*			HMDB0013213			53481656	Pos Late
100015962	400	57687	213101	Lipids	Fatty acid, Amino	898	NAMED	CDLVFVFTRQPQFU-UHFFFAOYSA-N	C[N+](C)(C)CCCCC([O-])=O	N,N,N-trimethyl-5-aminovalerate	N,N,N-trimethyl-5-aminovalerate		34236878				14274897	Pos Early
100015966	402	57635	212257	Secondary metabolism	Terpenoids	2435	NAMED	JKQXZKUSFCKOGQ-DKLMTRRASA-N	CC1=C(/C=C/C(C)=C/C=C/C(C)=C/C=C/C=C(C)/C=C/C=C(C)/C=C/C2=C(C)CC(O)CC2(C)C)C(C)(C)CC(O)C1	carotene diol (1)	carotene diol (1)							Pos Late
100015967	402	57636	212258	Secondary metabolism	Terpenoids	2436	NAMED	JKQXZKUSFCKOGQ-DKLMTRRASA-N	CC1=C(/C=C/C(C)=C/C=C/C(C)=C/C=C/C=C(C)/C=C/C=C(C)/C=C/C2=C(C)CC(O)CC2(C)C)C(C)(C)CC(O)C1	carotene diol (2)	carotene diol (2)							Pos Late
100019894	305	61699	218001	Lipids	Fatty acid, hydroxy	809	NAMED	MSUOLNSQHLHDAS-UHFFFAOYSA-N	OC(CCCCCCCCCCCCCCCCCCCCCC)C(O)=O	2-hydroxylignocerate*	2-hydroxylignocerate*		92507	HMDB0039540	C17873		102430	Polar
100019960	305	61827	218249	Lipids	Fatty acid, hydroxy	769	NAMED	RGMMREBHCYXQMA-UHFFFAOYSA-N	OC(C(O)CCCCC)=O	2-hydroxyheptanoate*	2-hydroxyheptanoate*		2032206				2750949	Polar
100019968	305	61858	218556	Carbohydrate	Amino sugar and nucleotide sugar	554	NAMED	QXKAIJAYHKCRRA-PZGQECOJSA-N	OC[C@H](O)[C@@H](O)[C@@H](O)C(O)=O	lyxonate	lyxonate			HMDB0060255				Polar
100020217	400	62947	220818	Peptide	Dipeptide Derivative	2080	NAMED	KXONJPJIFNGMCN-UHFFFAOYSA-N	O=C(C([N+](C)(C)C)C)N1CCCC1C([O-])=O	N,N,N-trimethyl-alanylproline betaine (TMAP)	N,N,N-trimethyl-alanylproline betaine (TMAP)			HMDB0240365				Pos Early
100020219	400	62863	220648	Amino Acid	Aromatic amino acid metabolism (PEP derived)	69	NAMED	OLNJUISKUQQNIM-UHFFFAOYSA-N	O=CC1=CNC2=CC=CC=C12	3-formylindole	3-formylindole	487-89-8	9838	HMDB29737	C08493		10256	Pos Early
100020361	400	62853	220624	Amino Acid	Glutamate family (alpha-ketoglutarate derived)	273	NAMED	YCCMTCQQDULIFE-UHFFFAOYSA-N	NC1CCCNC1=O	3-amino-2-piperidone	3-amino-2-piperidone	1892-22-4	4371576	HMDB0000323			5200225	Pos Early
100020371	400	63151	221884	Amino Acid	Aspartate family (OAA derived)	200	NAMED	QCYOIFVBYZNUNW-BYPYZUCNSA-N	C[C@@](C(O)=O)(N(C)C)[H]	N,N-dimethylalanine	N,N-dimethylalanine	2812-31-9	4589713				5488191	Pos Early
100020372	209	63583	222852	Amino Acid	Aromatic amino acid metabolism (PEP derived)	51	NAMED	DWLVFWDCSFTDOD-UHFFFAOYSA-N	OC(C(C1=CNC2=C1C=CC=C2)=O)=O	3-indoleglyoxylic acid	3-indoleglyoxylic acid	1477-49-2	66497				73863	Neg
100020378	305	63357	222416	Lipids	Fatty acid, hydroxy	786	NAMED	LPIOYESQKJFWPQ-UHFFFAOYSA-N	OC(C(O)=O)CCCCCCCC(O)=O	2-hydroxysebacate	2-hydroxysebacate	103963-71-9	113866	HMDB0000424			128458	Polar
100020417	400	62862	220645	Amino Acid	Aspartate family (OAA derived)	160	NAMED	XXEWFEBMSGLYBY-ZETCQYMHSA-N	OC([C@@H](N)CCCCN(C)C)=O	N6,N6-dimethyllysine	N6,N6-dimethyllysine	2259-86-1	167778	HMDB0013287	C05545		193344	Pos Early
100020837	305	63042	221622	Secondary metabolism	Benzenoids	2163	NAMED	AKEUNCKRJATALU-UHFFFAOYSA-N	OC(C1=C(O)C=CC=C1O)=O	2,6-dihydroxybenzoic acid	2,6-dihydroxybenzoic acid	303-07-1	8974	HMDB0013676			9338	Polar
100020840	402	62746	220299	Lipids	Fatty acid amide	891	NAMED	HBJXRRXWHSHZPU-PDBXOOCHSA-N	O=C(CCCCCCC/C=C\C/C=C\C/C=C\CC)N([H])CCO	linolenoyl ethanolamide	linolenoyl ethanolamide	57086-93-8	4446569	HMDB0013624			5283449	Pos Late
100020879	209	63158	221904	Amino Acid	Aspartate family (OAA derived)	229	NAMED	SVFKZPQPMMZHLZ-UHFFFAOYSA-N	O=C(CC1=CC=CC=C1)NC(C(O)=O)CC(O)=O	phenylacetylaspartate	phenylacetylaspartate	2752-32-1	489124	HMDB29355			13958181	Neg
100021199	402	63060	221677	Lipids	Sterols	1448	NAMED	MKGZDUKUQPPHFM-LPJPOILFSA-N	O=C1CC[C@]2(C)[C@]3([H])[C@](CCC2=C1)([H])[C@@]4([H])[C@@](CC3)(C)[C@]([C@@H](/C=C/[C@@H](CC)C(C)C)C)([H])CC4	stigmastadienone	stigmastadienone		4946289				249915307	Pos Late
100021467	305	63264	222194	Carbohydrate	Amino sugar and nucleotide sugar	563	NAMED			pentose acid*	pentose acid*			HMDB0000892	C00803		7991	Polar
100021478	400	64596	238817	Amino Acid	Glutamate family (alpha-ketoglutarate derived)	240	NAMED	MXETUSMIYKMMAT-UHFFFAOYSA-N	CN1C=NC=C1CC(O)C(O)=O	1-methyl-5-imidazolelactate	1-methyl-5-imidazolelactate	2022510-60-5	65563369					Pos Early
100021503	400	63854	223435	Amino Acid	Amines and polyamines	404	NAMED	YANFYYGANIYHGI-UHFFFAOYSA-N	O=C(N)NCCCCN	N-carbamoylputrescine	N-carbamoylputrescine		488	HMDB0033458	C00436		502	Pos Early
100022041	400	64571	238237	Peptide	Dipeptide	1768	NAMED	VOWFCBSRZKGKTF-UHFFFAOYSA-N	O=C(N1CCCC1C([O-])=O)C2CCC[N+]2(C)C	N,N-dimethyl-pro-pro	N,N-dimethyl-pro-pro							Pos Early
100022120	400	64568	238235	Amino Acid	Aromatic amino acid metabolism (PEP derived)	47	NAMED	YLEQTOAIAOPFBY-UHFFFAOYSA-N	OC(C(N)(C)N(C1=C(C2)C=CC=C1)C2=O)=O	oxindolylalanine	oxindolylalanine						20977764	Pos Early
999911787	400	33132	156002				UNNAMED			X-11787	X-11787							Pos Early
999912100	400	47687	157560				UNNAMED			X-12100	X-12100							Pos Early
999913507	400	47439	157420				UNNAMED			X-13507	X-13507							Pos Early
999913744	209	47209	148686				UNNAMED			X-13744	X-13744							Neg
999917206	209	47278	148755				UNNAMED			X-17206	X-17206							Neg
999917812	209	48128	150611				UNNAMED			X-17812	X-17812							Neg
999919763	209	47359	148836				UNNAMED			X-19763	X-19763							Neg
999919924	209	47374	148851				UNNAMED			X-19924	X-19924							Neg
999922812	209	48129	150612				UNNAMED			X-22812	X-22812							Neg
999923201	209	48897	160492				UNNAMED			X-23201	X-23201							Neg
999923329	209	49029	160644				UNNAMED			X-23329	X-23329							Neg
999923438	209	49298	160932				UNNAMED			X-23438	X-23438							Neg
999923447	209	49307	160941				UNNAMED			X-23447	X-23447							Neg
999923456	209	49316	160950				UNNAMED			X-23456	X-23456							Neg
999923593	400	49469	161131				UNNAMED			X-23593	X-23593							Pos Early
999923610	209	49486	161149				UNNAMED			X-23610	X-23610							Neg
999923639	400	49515	161179				UNNAMED			X-23639	X-23639							Pos Early
999923728	400	49626	161435				UNNAMED			X-23728	X-23728							Pos Early
999923739	400	49637	161456				UNNAMED			X-23739	X-23739							Pos Early
999923753	402	49651	161471				UNNAMED			X-23753	X-23753							Pos Late
999923782	402	49681	161533				UNNAMED			X-23782	X-23782							Pos Late
999923869	209	49770	161642				UNNAMED			X-23869	X-23869							Neg
999923870	209	49771	161643				UNNAMED			X-23870	X-23870							Neg
999923911	209	49819	161753				UNNAMED			X-23911	X-23911							Neg
999924027	402	52056	164000				UNNAMED			X-24027	X-24027							Pos Late
999924425	400	52655	165410				UNNAMED			X-24425	X-24425							Pos Early
999924473	400	52790	165629				UNNAMED			X-24473	X-24473							Pos Early
999924753	400	54687	180901				UNNAMED			X-24753	X-24753							Pos Early
999925222	400	62408	219555				UNNAMED			X-25222	X-25222							Pos Early
999925260	209	62489	219759				UNNAMED			X-25260	X-25260							Neg
999925365	209	62658	220158				UNNAMED			X-25365	X-25365							Neg
999925420	400	62717	220235				UNNAMED			X-25420	X-25420							Pos Early
999925492	400	62926	220782				UNNAMED			X-25492	X-25492							Pos Early
999925718	209	63487	222683				UNNAMED			X-25718	X-25718							Neg
999925853	400	63719	223222				UNNAMED			X-25853	X-25853							Pos Early
999925854	400	63720	223223				UNNAMED			X-25854	X-25854							Pos Early
999925855	400	63721	223226				UNNAMED			X-25855	X-25855							Pos Early
999925950	400	63901	223727				UNNAMED			X-25950	X-25950							Pos Early
999926008	400	64007	233006				UNNAMED			X-26008	X-26008							Pos Early
999926058	400	64282	236107				UNNAMED			X-26058	X-26058							Pos Early

## Sheet: Sample Meta Data
PARENT_SAMPLE_NAME	CLIENT_IDENTIFIER	NEG	POLAR	POS EARLY	POS LATE	BOX_NUMBER	CLIENT_MATRIX	CLIENT_SAMPLE_ID	CLIENT_SAMPLE_NUMBER	MASS_EXTRACTED	SAMPLE_BOX_LOCATION	SAMPLE_DESCRIPTION
COSU-01907	FB06211779	205349	205353	205345	205341	SA00917524	Cowpea powder	Dagbantuya	1	2	A1	Cowpea powder
COSU-01908	FB06211502	205349	205353	205345	205341	SA00917524	Cowpea powder	Sangyi	2	2	A2	Cowpea powder
COSU-01909	FB06211514	205349	205353	205345	205341	SA00917524	Cowpea powder	Tukara	3	2	A3	Cowpea powder
COSU-01910	FB06211309	205349	205353	205345	205341	SA00917524	Cowpea powder	Adua	4	2	A4	Cowpea powder

## Sheet: Peak Area Data
PARENT_SAMPLE_NAME	50	54	62	72	74	75	93	98	106	112	141	171	172	179	180	189	197	209	211	212	213	218	231	232	234	240	244	252	254	267	278	330	331	338	339	340	344	347	348	355	358	361	363	376	381	391	392	397	407
COSU-01907	80386	3126513	652144	252416	243712	90494	4396877	103088	232023	13717014	146850517	1268560	4669942	1531460	16820159	228688	111749	10369484	1763412	389836	566526	1249348	278002651	32056	36620789	96653	1735996	16703537	299533	5529269	323209	2096819	1427505	27322264	193047	3611035	158926	1179922	73949	30639321	66411	266932	5496758	39059423	364697	3576484	95754	28572763	13708226
COSU-01908	153654	6015269	3246777	349870	178566	81944	1052476	268624		51148952	95860053	6589287	14466378	10338240	28615750	34898679	141297	13164487	262589	1378273	346031	4005109	764854575	66102	80610064	211082	2899267	25492290	304879	13875426	227573	3077606		51600283	345958	5467499	162455	547471	21218	82744520	70681	233635	6109157	53636800	707275	8932924	394721	31420317	18430513
COSU-01909	89940	8883202		1408021	629080	291837	17488808	220222	87841	16971261	237048982	2791245	6296010		4811936	620067	105580	16767851	3268905	1718294	673870	2488755	429568083	60796	68573045		2063963	31268626	237303	9687138	1469275	3530809	968553	5453731	215002	1981097	159376	1039859	153356	158614497	79435	285131	4112739	30351854		3662438	81848	23915098	9007875
COSU-01910		806095	475372	136418	95068	27888	2191340	95674		94660223	35628409	1135701	3684071	623619	3558967	2550553	123580	14339046	2722025	1228793	199834		384152353	51334	100720144	220708	22263165	18074478	188965	14673426		2587212	624116	10609190	278467		446513	516032	301360	183482154		124450	8090188	61080732	5867841	5053139	273597	24233419	16203763
[truncated: 392 more columns]

## Sheet: Batch-normalized Data
PARENT_SAMPLE_NAME	50	54	62	72	74	75	93	98	106	112	141	171	172	179	180	189	197	209	211	212	213	218	231	232	234	240	244	252	254	267	278	330	331	338	339	340	344	347	348	355	358	361	363	376	381	391	392	397	407
COSU-01907	0.893774	0.684005	1	0.838193	1.15427	1.04958	1.33477	0.637704	1.45076	0.40273	1.21009	0.624936	0.851717	1	1.55511	0.144254	0.949726	0.754047	0.786283	0.299061	1.24162	0.501997	0.683288	0.571765	0.490951	0.457893	0.699543	0.766802	1.11592	0.469327	1	0.740295	1.47385	1.44061	0.782408	1	0.987636	1.48668	0.650659	0.25389	0.939588	1.06652	0.947234	0.84274	0.515637	0.820711	0.518499	1.08217	0.916571
COSU-01908	1.70841	1.31599	4.97862	1.16181	0.845727	0.950417	0.319503	1.66171		1.50173	0.789912	3.24611	2.63842	6.75058	2.64568	22.0138	1.20085	0.957294	0.117085	1.05734	0.758377	1.60928	1.8799	1.17902	1.08069	1	1.1683	1.17026	1.13584	1.17775	0.704105	1.08657		2.72071	1.40215	1.51411	1.00957	0.689801	0.186692	0.685655	1	0.933481	1.05277	1.15726	1	2.04988	2.13738	1.19002	1.23232
COSU-01909	1	1.94343		4.67559	2.97946	3.38483	5.30912	1.3623	0.54924	0.498274	1.95335	1.37506	1.14828		0.444889	0.391133	0.897297	1.21932	1.45756	1.31818	1.47688	1	1.05581	1.08438	0.919314		0.831702	1.43543	0.88408	0.822248	4.5459	1.24657	1	0.287557	0.87139	0.548623	0.990433	1.3102	1.34934	1.31434	1.12385	1.13923	0.708732	0.654867		0.840435	0.443199	0.905769	0.602292
COSU-01910		0.176354	0.728937	0.453001	0.450263	0.323455	0.66523	0.591841		2.77921	0.293588	0.559485	0.671911	0.407206	0.329045	1.60887	1.05027	1.04271	1.21372	0.942664	0.437965		0.944188	0.915616	1.35029	1.0456	8.97124	0.829737	0.703995	1.24549		0.913432	0.64438	0.559387	1.12861		2.77483	0.650189	2.65159	1.52041		0.497236	1.39415	1.31787	8.29641	1.15956	1.4815	0.917825	1.08343
[truncated: 392 more columns]

## Sheet: Batch-norm Imputed Data
PARENT_SAMPLE_NAME	50	54	62	72	74	75	93	98	106	112	141	171	172	179	180	189	197	209	211	212	213	218	231	232	234	240	244	252	254	267	278	330	331	338	339	340	344	347	348	355	358	361	363	376	381	391	392	397	407
COSU-01907	0.893774	0.684005	1	0.838193	1.15427	1.04958	1.33477	0.637704	1.45076	0.40273	1.21009	0.624936	0.851717	1	1.55511	0.144254	0.949726	0.754047	0.786283	0.299061	1.24162	0.501997	0.683288	0.571765	0.490951	0.457893	0.699543	0.766802	1.11592	0.469327	1	0.740295	1.47385	1.44061	0.782408	1	0.987636	1.48668	0.650659	0.25389	0.939588	1.06652	0.947234	0.84274	0.515637	0.820711	0.518499	1.08217	0.916571
COSU-01908	1.70841	1.31599	4.97862	1.16181	0.845727	0.950417	0.319503	1.66171	0.54924	1.50173	0.789912	3.24611	2.63842	6.75058	2.64568	22.0138	1.20085	0.957294	0.117085	1.05734	0.758377	1.60928	1.8799	1.17902	1.08069	1	1.1683	1.17026	1.13584	1.17775	0.704105	1.08657	0.64438	2.72071	1.40215	1.51411	1.00957	0.689801	0.186692	0.685655	1	0.933481	1.05277	1.15726	1	2.04988	2.13738	1.19002	1.23232
COSU-01909	1	1.94343	0.728937	4.67559	2.97946	3.38483	5.30912	1.3623	0.54924	0.498274	1.95335	1.37506	1.14828	0.407206	0.444889	0.391133	0.897297	1.21932	1.45756	1.31818	1.47688	1	1.05581	1.08438	0.919314	0.457893	0.831702	1.43543	0.88408	0.822248	4.5459	1.24657	1	0.287557	0.87139	0.548623	0.990433	1.3102	1.34934	1.31434	1.12385	1.13923	0.708732	0.654867	0.515637	0.840435	0.443199	0.905769	0.602292
COSU-01910	0.893774	0.176354	0.728937	0.453001	0.450263	0.323455	0.66523	0.591841	0.54924	2.77921	0.293588	0.559485	0.671911	0.407206	0.329045	1.60887	1.05027	1.04271	1.21372	0.942664	0.437965	0.501997	0.944188	0.915616	1.35029	1.0456	8.97124	0.829737	0.703995	1.24549	0.704105	0.913432	0.64438	0.559387	1.12861	0.548623	2.77483	0.650189	2.65159	1.52041	0.939588	0.497236	1.39415	1.31787	8.29641	1.15956	1.4815	0.917825	1.08343
[truncated: 392 more columns]

## Sheet: Log Transformed Data
PARENT_SAMPLE_NAME	50	54	62	72	74	75	93	98	106	112	141	171	172	179	180	189	197	209	211	212	213	218	231	232	234	240	244	252	254	267	278	330	331	338	339	340	344	347	348	355	358	361	363	376	381	391	392	397	407
COSU-01907	-0.112303	-0.37979	0	-0.176507	0.143471	0.048393	0.288759	-0.449881	0.372088	-0.90949	0.190693	-0.470105	-0.160501	0	0.441547	-1.93618	-0.0515821	-0.2823	-0.240438	-1.20711	0.21642	-0.689161	-0.380839	-0.559027	-0.711411	-0.781119	-0.357328	-0.265527	0.109679	-0.756456	0	-0.300706	0.38788	0.365068	-0.245379	0	-0.0124407	0.396542	-0.42977	-1.37085	-0.0623141	0.0643997	-0.0542092	-0.171096	-0.662353	-0.197585	-0.656818	0.0789728	-0.0871161
COSU-01908	0.535561	0.274593	1.60515	0.149976	-0.167558	-0.0508545	-1.14099	0.507848	-0.59922	0.406615	-0.235833	1.17746	0.970179	1.90963	0.972926	3.09167	0.183027	-0.0436445	-2.14485	0.055753	-0.276575	0.475788	0.631216	0.164687	0.0775962	0	0.155548	0.157229	0.12737	0.163607	-0.350828	0.0830244	-0.439467	1.00089	0.338005	0.414827	0.00952166	-0.371352	-1.6783	-0.377381	0	-0.0688342	0.0514211	0.146055	0	0.717779	0.759579	0.173974	0.208895
COSU-01909	0	0.664454	-0.316168	1.54236	1.09174	1.2193	1.66943	0.309172	-0.59922	-0.696605	0.669544	0.3185	0.138268	-0.898437	-0.809931	-0.938708	-0.108368	0.198296	0.376766	0.276254	0.389934	0	0.0543106	0.0810123	-0.0841278	-0.781119	-0.184282	0.361468	-0.123208	-0.195713	1.51423	0.220399	0	-1.24633	-0.137666	-0.600344	-0.00961319	0.270179	0.299616	0.273338	0.116762	0.130354	-0.344278	-0.423323	-0.662353	-0.173836	-0.813736	-0.0989711	-0.507013
COSU-01910	-0.112303	-1.73526	-0.316168	-0.791862	-0.797924	-1.12869	-0.407622	-0.524518	-0.59922	1.02217	-1.22558	-0.580738	-0.39763	-0.898437	-1.11156	0.47553	0.0490514	0.041819	0.193687	-0.0590459	-0.825616	-0.689161	-0.0574305	-0.0881584	0.300319	0.0445939	2.19402	-0.186647	-0.350984	0.219526	-0.350828	-0.0905467	-0.439467	-0.580913	0.120987	-0.600344	1.02059	-0.430493	0.97516	0.418979	-0.0623141	-0.69869	0.332284	0.276016	2.11582	0.148045	0.393056	-0.0857485	0.0801313
[truncated: 392 more columns]
