# Supplementary material for: Non-targeted metabolomics of cooked cowpea (Vigna unguiculata) and pigeon pea (Cajanus cajan) from Ghana using two distinct and complementary analytical platforms
Source: Food Chem (Oxf). 2022 Feb 14;4:100087. doi: 10.1016/j.fochms.2022.100087 (PMC8991828; doi:10.1016/j.fochms.2022.100087)
Supplement: Supplementary data 3 [file mmc3.xlsx]

## Sheet: legume analysis
Supplementary Table 3. ANOVA results. Legume analysis and cowpea analysis results are provided on separate tabs.
metabolite	class	subclass	f.value	p.value	-LOG10(p.value)	FDR	Fisher's LSD
TG(14:1(9Z)/14:1(9Z)/20:5(5Z,8Z,11Z,14Z,17Z))	Glycerolipids	Triradylcglycerols	96511	5.7715e-26	25.239	4.4729e-23	bean - cowpea; bean - pigeon pea
PG(22:1(11Z)/22:1(11Z))	Glycerophospholipids	Glycerophosphoglycerols	7390	2.8506e-19	18.545	1.1046e-16	bean - cowpea; bean - pigeon pea
UNPD93557	Fatty Acyls	Fatty alcohols	4113.9	9.5406e-18	17.02	2.4646e-15	bean - cowpea; bean - pigeon pea; pigeon pea - cowpea
C11H23N2O24PS10	NA	NA	2839.1	8.796e-17	16.056	1.7042e-14	bean - cowpea; bean - pigeon pea
Pipecolic acid	Carboxylic acids and derivatives	Amino acids, peptides, and analogues	2687.7	1.2212e-16	15.913	1.8929e-14	bean - cowpea; bean - pigeon pea; pigeon pea - cowpea
PI-Cer(d20:1/16:0)	Glycerophospholipids	Phosphoglycosphingolipids	2161.1	4.5039e-16	15.346	5.8176e-14	bean - cowpea; bean - pigeon pea
Proline betaine	Carboxylic acids and derivatives	Amino acids, peptides, and analogues	1599.9	2.7201e-15	14.565	2.8923e-13	pigeon pea - bean; pigeon pea - cowpea
C25H85N30O5P	NA	NA	1575.2	2.9856e-15	14.525	2.8923e-13	bean - cowpea; bean - pigeon pea
C19H57N31O6	NA	NA	1440.5	5.0923e-15	14.293	4.3851e-13	bean - cowpea; bean - pigeon pea
beta-Sitosterol 3-O-beta-D-galactopyranoside	Steroids and steroid derivatives	Stigmastanes and derivatives	1413.2	5.7092e-15	14.243	4.4246e-13	cowpea - bean; pigeon pea - bean; pigeon pea - cowpea
22:3-Glc-Stigmasterol_2	Steroids and steroid derivatives	Stigmastanes and derivatives	1231	1.3025e-14	13.885	9.1768e-13	bean - cowpea; bean - pigeon pea; cowpea - pigeon pea
PE(16:0/22:6(4Z,7Z,10Z,13Z,16Z,19Z))	Glycerophospholipids	Glycerophosphoethanolamines	1169.1	1.7717e-14	13.752	1.1198e-12	pigeon pea - bean; pigeon pea - cowpea
UNPD151049	Carboxylic acids and derivatives	Amino acids, peptides, and analogues	1157.7	1.8784e-14	13.726	1.1198e-12	bean - cowpea; bean - pigeon pea
C22H76N19O5PS3	NA	NA	1042	3.5216e-14	13.453	1.9495e-12	bean - cowpea; bean - pigeon pea
C12H8N5O22PS9	NA	NA	958.41	5.7989e-14	13.237	2.8868e-12	bean - cowpea; bean - pigeon pea
PS(18:0/22:6(4Z,7Z,10Z,13Z,16Z,19Z))	Glycerophospholipids	Glycerophosphoserines	954.02	5.9599e-14	13.225	2.8868e-12	bean - cowpea; bean - pigeon pea
PS(18:0/20:4(8Z,11Z,14Z,17Z))	Glycerophospholipids	Glycerophosphoserines	890.93	8.9608e-14	13.048	4.0243e-12	bean - cowpea; bean - pigeon pea
1-hexadecanoyl-2-[(5S,6E,8Z,11Z,14Z)-5-hydroxyicosatetraenoyl]-sn-glycero-3-phosphocholine_1	Glycerophospholipids	Glycerophosphocholines	884.65	9.3467e-14	13.029	4.0243e-12	bean - cowpea; bean - pigeon pea; pigeon pea - cowpea
PS(P-16:0/22:4(7Z,10Z,13Z,16Z))	Glycerophospholipids	Glycerophosphoserines	811.93	1.5581e-13	12.807	6.3556e-12	bean - cowpea; bean - pigeon pea
[(2R)-2-[(Z)-11-(3-amyloxiran-2-yl)undec-9-enoyl]oxy-3-hexadecanoyloxy-propyl] 2-(trimethylammonio)ethyl phosphate_2	Glycerophospholipids	Glycerophosphocholines	719.6	3.1969e-13	12.495	1.2388e-11	bean - cowpea; bean - pigeon pea
Halicylindroside A1	Organooxygen compounds	Carbohydrates and carbohydrate conjugates	683.14	4.3556e-13	12.361	1.6074e-11	bean - cowpea; bean - pigeon pea
beta-Amyrenone	Prenol lipids	Triterpenoids	638.6	6.504e-13	12.187	2.2912e-11	bean - cowpea; bean - pigeon pea
C14H8N5O27PS7	NA	NA	606.77	8.8127e-13	12.055	2.9695e-11	bean - cowpea; bean - pigeon pea
TG(18:2(9Z,12Z)/20:0/20:4(5Z,8Z,11Z,14Z))	Glycerolipids	Triradylcglycerols	572.12	1.2496e-12	11.903	4.0353e-11	cowpea - bean; bean - pigeon pea; cowpea - pigeon pea
PC(16:0/18:3(9Z,12Z,15Z))	Glycerophospholipids	Glycerophosphocholines	564.5	1.3532e-12	11.869	4.1948e-11	cowpea - bean; bean - pigeon pea; cowpea - pigeon pea
C14H9NS12	NA	NA	545.35	1.6608e-12	11.78	4.9506e-11	pigeon pea - bean; pigeon pea - cowpea
UNPD218450	Organooxygen compounds	Alcohols and polyols	515.33	2.3239e-12	11.634	6.6124e-11	bean - cowpea; bean - pigeon pea
PE(20:2(11Z,14Z)/14:1(9Z))	Glycerophospholipids	Glycerophosphoethanolamines	512.94	2.389e-12	11.622	6.6124e-11	bean - cowpea; bean - pigeon pea; pigeon pea - cowpea
DG(18:4(6Z,9Z,12Z,15Z)/18:3(9Z,12Z,15Z)/0:0)_1	Fatty Acyls	Lineolic acids and derivatives	477.85	3.6363e-12	11.439	9.7177e-11	bean - cowpea; bean - pigeon pea; cowpea - pigeon pea
1-icosyl-2-[(7Z,10Z,13Z,16Z)-docosatetraenoyl]-sn-glycero-3-phosphocholine	Glycerophospholipids	Glycerophosphocholines	446.17	5.459e-12	11.263	1.4102e-10	cowpea - bean; bean - pigeon pea; cowpea - pigeon pea
22:0-Glc-Sitosterol	Steroids and steroid derivatives	Stigmastanes and derivatives	441.13	5.8384e-12	11.234	1.4118e-10	pigeon pea - bean; pigeon pea - cowpea
C29H93N24O2PS2	NA	NA	440.32	5.9022e-12	11.229	1.4118e-10	bean - cowpea; bean - pigeon pea
PS(O-18:0/18:3(6Z,9Z,12Z))_2	Glycerophospholipids	Glycerophosphoserines	438.96	6.0116e-12	11.221	1.4118e-10	bean - cowpea; bean - pigeon pea
PS(O-16:0/20:3(8Z,11Z,14Z))	Glycerophospholipids	Glycerophosphoserines	362.87	1.8522e-11	10.732	4.222e-10	bean - cowpea; bean - pigeon pea
PI(O-20:0/21:0)	Glycerophospholipids	Glycerophosphoinositols	335.22	2.9558e-11	10.529	6.5451e-10	bean - cowpea; bean - pigeon pea
Alpha-Linolenoyl ethanolamide	Organonitrogen compounds	Amines	313.25	4.4065e-11	10.356	9.4861e-10	bean - cowpea; bean - pigeon pea
Campesterol glucoside	Steroids and steroid derivatives	Steroidal glycosides	303.04	5.3557e-11	10.271	1.1218e-09	cowpea - bean; pigeon pea - bean; pigeon pea - cowpea
DG(18:3(6Z,9Z,12Z)/18:2(9Z,12Z)/0:0)	Fatty Acyls	Lineolic acids and derivatives	298.67	5.8335e-11	10.234	1.1897e-09	pigeon pea - bean; pigeon pea - cowpea
TG(16:0/16:1(9Z)/18:2(9Z,12Z))	Glycerolipids	Triradylcglycerols	286.29	7.4825e-11	10.126	1.4869e-09	cowpea - bean; cowpea - pigeon pea
22:2-Glc-cholesterol	Steroids and steroid derivatives	Steroidal glycosides	276.87	9.1072e-11	10.041	1.7645e-09	bean - cowpea; bean - pigeon pea; cowpea - pigeon pea
N-Oleoylethanolamine	Organonitrogen compounds	Amines	261.68	1.2683e-10	9.8968	2.3975e-09	bean - cowpea; bean - pigeon pea
UNPD116032	Fatty Acyls	Fatty acid esters	253.21	1.5381e-10	9.813	2.8381e-09	bean - cowpea; bean - pigeon pea
PC(14:1(9Z)/18:1(9Z))	Glycerophospholipids	Glycerophosphocholines	243.07	1.9542e-10	9.709	3.5221e-09	cowpea - bean; pigeon pea - bean; pigeon pea - cowpea
PG(22:0/22:1(11Z))_1	Glycerophospholipids	Glycerophosphoglycerols	236.39	2.3004e-10	9.6382	4.0057e-09	bean - cowpea; bean - pigeon pea; cowpea - pigeon pea
PI(22:6(4Z,7Z,10Z,13Z,16Z,19Z)/22:0)	Glycerophospholipids	Glycerophosphoinositols	235.95	2.3259e-10	9.6334	4.0057e-09	cowpea - bean; pigeon pea - bean; pigeon pea - cowpea
UNPD12350	Prenol lipids	Diterpenoids	230.98	2.634e-10	9.5794	4.3926e-09	bean - cowpea; bean - pigeon pea
C41H102N10O3S2	NA	NA	230.54	2.6639e-10	9.5745	4.3926e-09	cowpea - bean; cowpea - pigeon pea
TG(16:0/18:2(9Z,12Z)/18:2(9Z,12Z))_2	Glycerolipids	Triradylcglycerols	221.66	3.3511e-10	9.4748	5.4107e-09	bean - cowpea; bean - pigeon pea; pigeon pea - cowpea
C42H61NO6	NA	NA	217.92	3.7013e-10	9.4316	5.6624e-09	bean - cowpea; bean - pigeon pea
C21H80N42O2	NA	NA	217.76	3.7167e-10	9.4298	5.6624e-09	pigeon pea - bean; pigeon pea - cowpea
C18H34N6O6S16	NA	NA	217.67	3.7262e-10	9.4287	5.6624e-09	pigeon pea - bean; pigeon pea - cowpea
Soyasaponin V	Prenol lipids	Terpene glycosides	206.6	5.0521e-10	9.2965	7.5296e-09	bean - cowpea; bean - pigeon pea
Dieporeticenin_6	Fatty Acyls	Fatty alcohols	203.5	5.5179e-10	9.2582	8.0686e-09	bean - cowpea; bean - pigeon pea; cowpea - pigeon pea
C45H69O3P	NA	NA	199.34	6.2241e-10	9.2059	8.8759e-09	bean - cowpea; bean - pigeon pea; pigeon pea - cowpea
Gracilamide B;(+)-Gracilamide B	Organooxygen compounds	Alcohols and polyols	198.93	6.299e-10	9.2007	8.8759e-09	bean - cowpea; bean - pigeon pea; pigeon pea - cowpea
PS(O-18:0/18:3(6Z,9Z,12Z))_1	Glycerophospholipids	Glycerophosphoserines	193.29	7.4468e-10	9.128	1.015e-08	bean - cowpea; bean - pigeon pea
C55H115NO2S3	NA	NA	193.21	7.4653e-10	9.127	1.015e-08	pigeon pea - bean; pigeon pea - cowpea
Tenuiphenone C;(+)-Tenuiphenone C	Organooxygen compounds	Carbonyl compounds	179.45	1.1468e-09	8.9405	1.5324e-08	bean - cowpea; bean - pigeon pea
C15H22N6O18S12	NA	NA	176.62	1.2579e-09	8.9004	1.6523e-08	bean - cowpea; bean - pigeon pea
C45H98N7O4P	NA	NA	175.6	1.3009e-09	8.8858	1.6803e-08	cowpea - bean; pigeon pea - bean
PC(18:1(9Z)/18:3(9Z,12Z,15Z))	Glycerophospholipids	Glycerophosphocholines	167.24	1.7262e-09	8.7629	2.1586e-08	pigeon pea - bean; pigeon pea - cowpea
C33H91N23OS	NA	NA	167.22	1.7268e-09	8.7627	2.1586e-08	pigeon pea - bean; pigeon pea - cowpea
PS(O-18:0/18:3(9Z,12Z,15Z))	Glycerophospholipids	Glycerophosphoserines	161.43	2.1182e-09	8.674	2.6058e-08	bean - cowpea; bean - pigeon pea
UNPD100256_2	Steroids and steroid derivatives	Stigmastanes and derivatives	152.43	2.9499e-09	8.5302	3.5722e-08	bean - cowpea; bean - pigeon pea
PC(22:2(13Z,16Z)/20:2(11Z,14Z))	Glycerophospholipids	Glycerophosphocholines	144.68	3.9869e-09	8.3994	4.7536e-08	cowpea - bean; pigeon pea - bean; pigeon pea - cowpea
PE(22:2(13Z,16Z)/24:1(15Z))	Glycerophospholipids	Glycerophosphoethanolamines	143.36	4.203e-09	8.3764	4.9353e-08	bean - cowpea; bean - pigeon pea
LysoPC(18:3(9Z,12Z,15Z))_1	Glycerophospholipids	Glycerophosphocholines	140.61	4.6983e-09	8.3281	5.4346e-08	cowpea - bean; bean - pigeon pea; cowpea - pigeon pea
PE(18:2(9Z,12Z)/15:0)	Glycerophospholipids	Glycerophosphoethanolamines	139.03	5.0142e-09	8.2998	5.7148e-08	pigeon pea - bean; pigeon pea - cowpea
UNPD100256_3	Steroids and steroid derivatives	Stigmastanes and derivatives	134.26	6.1272e-09	8.2127	6.882e-08	bean - cowpea; bean - pigeon pea; pigeon pea - cowpea
C12H28N20O25S6	NA	NA	132.7	6.5537e-09	8.1835	7.2559e-08	cowpea - bean; pigeon pea - bean; pigeon pea - cowpea
C33H61N9O	NA	NA	131.45	6.9184e-09	8.16	7.5517e-08	bean - cowpea; bean - pigeon pea
C41H99N17O3	NA	NA	129.51	7.5343e-09	8.123	8.1099e-08	cowpea - bean; pigeon pea - bean; pigeon pea - cowpea
C50H105N7O6S	NA	NA	128.09	8.0278e-09	8.0954	8.5227e-08	bean - cowpea; pigeon pea - cowpea
LysoPC(18:3(9Z,12Z,15Z))_2	Glycerophospholipids	Glycerophosphocholines	124.38	9.4961e-09	8.0225	9.9452e-08	cowpea - bean; bean - pigeon pea; cowpea - pigeon pea
UNPD181848	Carboxylic acids and derivatives	Tricarboxylic acids and derivatives	123.19	1.0034e-08	7.9985	1.0368e-07	bean - cowpea; bean - pigeon pea
PE(18:0/18:1(9Z))	Glycerophospholipids	Glycerophosphoethanolamines	119.17	1.2133e-08	7.916	1.2372e-07	bean - cowpea; bean - pigeon pea; pigeon pea - cowpea
UNPD151115	Fatty Acyls	Fatty acyl glycosides	118.5	1.2528e-08	7.9021	1.261e-07	pigeon pea - bean; pigeon pea - cowpea
PC(14:0/20:4(8Z,11Z,14Z,17Z))	Glycerophospholipids	Glycerophosphocholines	117.59	1.3095e-08	7.8829	1.3011e-07	bean - cowpea; bean - pigeon pea
Plastoquinone 9	Prenol lipids	Quinone and hydroquinone lipids	116.89	1.3544e-08	7.8683	1.3287e-07	bean - cowpea; bean - pigeon pea
PGS	Prenol lipids	Diterpenoids	116.53	1.3787e-08	7.8605	1.3356e-07	bean - cowpea; bean - pigeon pea
UNPD12429_3	Carboxylic acids and derivatives	Amino acids, peptides, and analogues	115.77	1.4311e-08	7.8443	1.3693e-07	cowpea - bean; pigeon pea - bean; pigeon pea - cowpea
PE-Cer(d15:2(4E,6E)/24:0(2OH))	Organic phosphoric acids and derivatives	Phosphate esters	112.59	1.6774e-08	7.7754	1.5777e-07	bean - cowpea; bean - pigeon pea
LysoPC(18:2(9Z,12Z))_1	Glycerophospholipids	Glycerophosphocholines	112.44	1.6897e-08	7.7722	1.5777e-07	cowpea - bean; bean - pigeon pea; cowpea - pigeon pea
C5H2O4P2S2	NA	NA	112.11	1.7184e-08	7.7649	1.5854e-07	bean - cowpea; bean - pigeon pea
C26H66N28O	NA	NA	109.27	1.9889e-08	7.7014	1.8134e-07	bean - cowpea; bean - pigeon pea; pigeon pea - cowpea
UNPD174454	Prenol lipids	Diterpenoids	108.3	2.0919e-08	7.6795	1.8851e-07	bean - cowpea; bean - pigeon pea
1,2-di-(9Z,12Z-octadecadienoyl)-3-(beta-D-galactosyl)-sn-glycerol_1	Glycerolipids	Glycosylglycerols	106.73	2.2736e-08	7.6433	2.0254e-07	bean - cowpea; bean - pigeon pea; cowpea - pigeon pea
TG(17:2(9Z,12Z)/18:0/20:0)[iso6]	Glycerolipids	Triradylcglycerols	106.44	2.3088e-08	7.6366	2.0333e-07	cowpea - bean; pigeon pea - bean; pigeon pea - cowpea
Sitoindoside II_2	Steroids and steroid derivatives	Stigmastanes and derivatives	104.57	2.5528e-08	7.593	2.223e-07	bean - cowpea; bean - pigeon pea; pigeon pea - cowpea
C25H70N17O4PS	NA	NA	104.2	2.6047e-08	7.5842	2.2429e-07	cowpea - bean; pigeon pea - bean; pigeon pea - cowpea
PE(18:4(6Z,9Z,12Z,15Z)/20:0)	Glycerophospholipids	Glycerophosphoethanolamines	102.33	2.8875e-08	7.5395	2.4591e-07	bean - cowpea; pigeon pea - bean; pigeon pea - cowpea
Daucosterol 6'-linoleate_1	Steroids and steroid derivatives	Stigmastanes and derivatives	100.67	3.167e-08	7.4994	2.6678e-07	bean - cowpea; bean - pigeon pea
C32H93N23OS	NA	NA	98.199	3.6452e-08	7.4383	3.0377e-07	cowpea - bean; pigeon pea - bean
UNPD44999	Sphingolipids	Glycosphingolipids	96.548	4.0118e-08	7.3967	3.3076e-07	pigeon pea - bean; pigeon pea - cowpea
2-Aminobenzoic acid	Benzene and substituted derivatives	Benzoic acids and derivatives	96.306	4.0692e-08	7.3905	3.3196e-07	cowpea - bean; bean - pigeon pea; cowpea - pigeon pea
C13H23N22O22PS5	NA	NA	95.698	4.2172e-08	7.375	3.4045e-07	pigeon pea - bean; pigeon pea - cowpea
DG(18:4(6Z,9Z,12Z,15Z)/18:4(6Z,9Z,12Z,15Z)/0:0)	Fatty Acyls	Lineolic acids and derivatives	95.176	4.3496e-08	7.3615	3.4752e-07	bean - cowpea; bean - pigeon pea
TG(16:0/16:1(9Z)/20:4(5Z,8Z,11Z,14Z))_1	Glycerolipids	Triradylcglycerols	93.716	4.746e-08	7.3237	3.7532e-07	cowpea - bean; bean - pigeon pea; cowpea - pigeon pea
Carnosifloside III	Steroids and steroid derivatives	Steroidal glycosides	92.625	5.0697e-08	7.295	3.9507e-07	bean - cowpea; bean - pigeon pea
TG(17:0/18:1(9Z)/18:1(9Z))	Glycerolipids	Triradylcglycerols	92.535	5.0977e-08	7.2926	3.9507e-07	pigeon pea - bean; pigeon pea - cowpea
C28H75N27O5	NA	NA	92.164	5.2142e-08	7.2828	4.001e-07	bean - cowpea; bean - pigeon pea
C38H70N2O2	NA	NA	90.898	5.6367e-08	7.249	4.2828e-07	pigeon pea - bean; pigeon pea - cowpea
C45H99N11O6	NA	NA	89.157	6.2844e-08	7.2017	4.7286e-07	pigeon pea - bean; pigeon pea - cowpea
N-hexacosanoylphytosphingosine	Organooxygen compounds	Alcohols and polyols	87.278	7.0832e-08	7.1498	5.2784e-07	cowpea - bean; pigeon pea - bean; cowpea - pigeon pea
PI(14:0/20:3(8Z,11Z,14Z))	Glycerophospholipids	Glycerophosphoinositols	86.64	7.3812e-08	7.1319	5.448e-07	cowpea - bean; bean - pigeon pea; cowpea - pigeon pea
C18H24N2O12S15	NA	NA	86.404	7.4948e-08	7.1252	5.4797e-07	bean - cowpea; bean - pigeon pea
PC(22:0/24:1(15Z))_2	Glycerophospholipids	Glycerophosphocholines	85.081	8.172e-08	7.0877	5.919e-07	bean - cowpea; bean - pigeon pea
C23H38N2O2S18	NA	NA	84.908	8.2659e-08	7.0827	5.9316e-07	bean - cowpea; pigeon pea - cowpea
TG(16:0/18:1(9Z)/18:2(9Z,12Z))_2	Glycerolipids	Triradylcglycerols	83.884	8.8475e-08	7.0532	6.2906e-07	cowpea - bean; cowpea - pigeon pea
C18H35N8O2PS15	NA	NA	82.425	9.7604e-08	7.0105	6.8767e-07	pigeon pea - bean; pigeon pea - cowpea
PC(18:2(9Z,12Z)/18:3(9Z,12Z,15Z))_1	Glycerophospholipids	Glycerophosphocholines	81.546	1.0363e-07	6.9845	7.2357e-07	bean - pigeon pea; cowpea - pigeon pea
M = 81.1178	NA	NA	80.922	1.0818e-07	6.9659	7.4854e-07	cowpea - bean; pigeon pea - bean; cowpea - pigeon pea
TG(16:0/16:0/16:0)	Glycerolipids	Triradylcglycerols	79.233	1.2169e-07	6.9148	8.325e-07	cowpea - bean; pigeon pea - bean
C14H5N5O26S8	NA	NA	79.144	1.2246e-07	6.912	8.325e-07	bean - cowpea; bean - pigeon pea
PE(P-18:0/24:0)	Glycerophospholipids	Glycerophosphoethanolamines	78.877	1.2478e-07	6.9038	8.3527e-07	bean - cowpea; bean - pigeon pea; pigeon pea - cowpea
Hexadecyl ferulate	Cinnamic acids and derivatives	Hydroxycinnamic acids and derivatives	78.851	1.2502e-07	6.903	8.3527e-07	cowpea - bean; pigeon pea - bean; pigeon pea - cowpea
Ginsenoside Rs7;(+)-Ginsenoside Rs7	Prenol lipids	Triterpenoids	77.82	1.3453e-07	6.8712	8.9114e-07	cowpea - bean; pigeon pea - bean; pigeon pea - cowpea
C51H94NO7P	NA	NA	76.903	1.4371e-07	6.8425	9.4017e-07	bean - cowpea; bean - pigeon pea
TG(17:2(9Z,12Z)/20:0/20:2(11Z,14Z))[iso6]	Glycerolipids	Triradylcglycerols	76.84	1.4436e-07	6.8405	9.4017e-07	pigeon pea - bean; pigeon pea - cowpea
C46H82O7	NA	NA	75.587	1.5819e-07	6.8008	1.0217e-06	bean - cowpea; bean - pigeon pea
TG(15:0/16:0/20:5(5Z,8Z,11Z,14Z,17Z))	Glycerolipids	Triradylcglycerols	75.031	1.6481e-07	6.783	1.0556e-06	cowpea - bean; pigeon pea - bean; pigeon pea - cowpea
PE(P-16:0/20:4(5Z,8Z,11Z,14Z))	Glycerophospholipids	Glycerophosphoethanolamines	74.243	1.7477e-07	6.7575	1.1102e-06	bean - cowpea; bean - pigeon pea
C20H24N3O4PS17	NA	NA	73.08	1.9076e-07	6.7195	1.202e-06	bean - cowpea; bean - pigeon pea
UNPD100256_1	Steroids and steroid derivatives	Stigmastanes and derivatives	72.865	1.9391e-07	6.7124	1.2119e-06	bean - cowpea; bean - pigeon pea
1-[(9Z)-octadecenyl]-3-[(9Z)-octadecenoyl]-sn-glycerol	Glycerolipids	Diradylglycerols	71.56	2.1433e-07	6.6689	1.3289e-06	cowpea - bean; cowpea - pigeon pea
C30H86N28O2S	NA	NA	71.154	2.2118e-07	6.6553	1.3604e-06	bean - cowpea; bean - pigeon pea
C30H86N28O5	NA	NA	70.802	2.2733e-07	6.6433	1.3862e-06	bean - cowpea; bean - pigeon pea
1-palmitoyl-2-azelaoyl-sn-glycero-3-phosphocholine	Glycerophospholipids	Glycerophosphocholines	70.704	2.2908e-07	6.64	1.3862e-06	bean - cowpea; bean - pigeon pea
Daucosterol 6'-linoleate_2	Steroids and steroid derivatives	Stigmastanes and derivatives	70.578	2.3136e-07	6.6357	1.3862e-06	cowpea - bean; pigeon pea - bean; pigeon pea - cowpea
C43H97N17O4	NA	NA	70.514	2.3253e-07	6.6335	1.3862e-06	cowpea - bean; pigeon pea - bean; pigeon pea - cowpea
TG(18:2(9Z,12Z)/18:2(9Z,12Z)/20:1(11Z))	Glycerolipids	Triradylcglycerols	69.691	2.481e-07	6.6054	1.4678e-06	cowpea - bean; cowpea - pigeon pea
UNPD50782	Sphingolipids	Glycosphingolipids	69.179	2.5842e-07	6.5877	1.5172e-06	bean - cowpea; bean - pigeon pea; cowpea - pigeon pea
Strepsiamide A;(+)-Strepsiamide A	Sphingolipids	Ceramides	69.036	2.6138e-07	6.5827	1.5231e-06	cowpea - bean; pigeon pea - bean; cowpea - pigeon pea
C27H79N31O4	NA	NA	68.743	2.676e-07	6.5725	1.5477e-06	bean - cowpea; bean - pigeon pea
DGTA(18:1/22:4(10Z,13Z,16Z,19Z))	Glycerolipids	Triradylcglycerols	68.438	2.7425e-07	6.5619	1.5744e-06	bean - cowpea; bean - pigeon pea
Integristerone A 25-acetate	Steroids and steroid derivatives	Bile acids, alcohols and derivatives	68.151	2.8067e-07	6.5518	1.5994e-06	cowpea - bean; cowpea - pigeon pea
TG(18:3(9Z,12Z,15Z)/18:3(9Z,12Z,15Z)/18:3(9Z,12Z,15Z))	Glycerolipids	Triradylcglycerols	67.979	2.8462e-07	6.5457	1.6101e-06	bean - cowpea; bean - pigeon pea; cowpea - pigeon pea
Eryngioside K;(-)-Eryngioside K	Prenol lipids	Terpene glycosides	66.871	3.1159e-07	6.5064	1.7389e-06	bean - cowpea; bean - pigeon pea
UNPD87777	Steroids and steroid derivatives	Steroidal glycosides	66.86	3.1187e-07	6.506	1.7389e-06	pigeon pea - bean; pigeon pea - cowpea
C49H107N9O5S	NA	NA	66.727	3.153e-07	6.5013	1.7454e-06	pigeon pea - bean; pigeon pea - cowpea
TG(18:2(9Z,12Z)/18:3(9Z,12Z,15Z)/21:0)[iso6]	Glycerolipids	Triradylcglycerols	66.263	3.2764e-07	6.4846	1.8003e-06	cowpea - bean; bean - pigeon pea; cowpea - pigeon pea
UNPD31882_3	Cinnamic acids and derivatives	Hydroxycinnamic acids and derivatives	66.182	3.2985e-07	6.4817	1.8003e-06	pigeon pea - bean; pigeon pea - cowpea
18:3-Glc-Sitosterol	Steroids and steroid derivatives	Stigmastanes and derivatives	65.788	3.4087e-07	6.4674	1.8474e-06	cowpea - bean; bean - pigeon pea; cowpea - pigeon pea
UNPD211446	Benzene and substituted derivatives	Methoxybenzenes	65.535	3.4818e-07	6.4582	1.8739e-06	cowpea - bean; pigeon pea - bean; pigeon pea - cowpea
C42H106N22O4	NA	NA	64.517	3.7943e-07	6.4209	2.028e-06	cowpea - bean; cowpea - pigeon pea
UNPD64794	Prenol lipids	Tetraterpenoids	62.818	4.3924e-07	6.3573	2.3316e-06	bean - cowpea; bean - pigeon pea
C19H68N29O3P	NA	NA	62.666	4.4512e-07	6.3515	2.3467e-06	pigeon pea - bean; pigeon pea - cowpea
C27H76N21O3P	NA	NA	61.539	4.9158e-07	6.3084	2.5741e-06	bean - cowpea; bean - pigeon pea
2-demethylmenaquinol-9	Prenol lipids	Polyprenylphenols	61.339	5.0038e-07	6.3007	2.6027e-06	bean - cowpea; bean - pigeon pea
C39H96N18O6S	NA	NA	60.667	5.3141e-07	6.2746	2.7456e-06	bean - cowpea; bean - pigeon pea
1-hexadecanoyl-2-[(5S,6E,8Z,11Z,14Z)-5-hydroxyicosatetraenoyl]-sn-glycero-3-phosphocholine_2	Glycerophospholipids	Glycerophosphocholines	60.191	5.5476e-07	6.2559	2.8473e-06	bean - cowpea; pigeon pea - cowpea
TG(17:1(9Z)/18:0/18:2(9Z,12Z))[iso6]	Glycerolipids	Triradylcglycerols	58.778	6.3147e-07	6.1996	3.2197e-06	pigeon pea - bean; pigeon pea - cowpea
TG(18:0/18:2(9Z,12Z)/20:4(5Z,8Z,11Z,14Z))	Glycerolipids	Triradylcglycerols	58.215	6.6541e-07	6.1769	3.3705e-06	cowpea - bean; bean - pigeon pea; cowpea - pigeon pea
22:2-Glc-Stigmasterol_1	Steroids and steroid derivatives	Stigmastanes and derivatives	58.03	6.7704e-07	6.1694	3.4072e-06	bean - cowpea; bean - pigeon pea; pigeon pea - cowpea
PI(22:4(7Z,10Z,13Z,16Z)/14:1(9Z))	Glycerophospholipids	Glycerophosphoinositols	57.576	7.0654e-07	6.1509	3.5327e-06	cowpea - bean; bean - pigeon pea; cowpea - pigeon pea
TG(18:1(9Z)/22:1(13Z)/22:2(13Z,16Z))	Glycerolipids	Triradylcglycerols	56.762	7.6338e-07	6.1173	3.7924e-06	cowpea - bean; pigeon pea - bean; pigeon pea - cowpea
LysoPC(18:1(9Z))_2	Glycerophospholipids	Glycerophosphocholines	56.62	7.7377e-07	6.1114	3.8196e-06	bean - cowpea; bean - pigeon pea; cowpea - pigeon pea
C29H96N29O2PS2_1	NA	NA	56.492	7.8337e-07	6.106	3.8425e-06	cowpea - bean; pigeon pea - bean; pigeon pea - cowpea
TG(18:3(9Z,12Z,15Z)/16:0/18:3(9Z,12Z,15Z))	Glycerolipids	Triradylcglycerols	55.512	8.6125e-07	6.0649	4.1893e-06	cowpea - bean; bean - pigeon pea; cowpea - pigeon pea
C51H101NO11	NA	NA	55.469	8.6488e-07	6.063	4.1893e-06	cowpea - bean; pigeon pea - bean; pigeon pea - cowpea
C43H109N13O3S2	NA	NA	54.505	9.51e-07	6.0218	4.5757e-06	cowpea - bean; pigeon pea - bean; pigeon pea - cowpea
PE(18:2(9Z,12Z)/18:2(9Z,12Z))_1	Glycerophospholipids	Glycerophosphoethanolamines	54.447	9.5647e-07	6.0193	4.5757e-06	pigeon pea - bean; pigeon pea - cowpea
melophlin P	Pyrrolidines	N-alkylpyrrolidines	54.038	9.9617e-07	6.0017	4.7364e-06	pigeon pea - bean; pigeon pea - cowpea
TG(18:1(9Z)/18:1(9Z)/18:2(9Z,12Z))_2	Glycerolipids	Triradylcglycerols	53.87	1.0131e-06	5.9943	4.7876e-06	pigeon pea - bean; pigeon pea - cowpea
TG(18:1(9Z)/18:2(9Z,12Z)/18:2(9Z,12Z))_2	Glycerolipids	Triradylcglycerols	52.223	1.1977e-06	5.9217	5.6254e-06	bean - cowpea; pigeon pea - cowpea
C20H41N7O3	NA	NA	51.628	1.2738e-06	5.8949	5.9469e-06	cowpea - bean; pigeon pea - bean; pigeon pea - cowpea
C54H103O10P	NA	NA	51.053	1.3528e-06	5.8688	6.2779e-06	bean - cowpea; bean - pigeon pea
C33H73N7O6S	NA	NA	50.263	1.4708e-06	5.8324	6.785e-06	pigeon pea - bean; pigeon pea - cowpea
PC(21:0/22:2(13Z,16Z))	Glycerophospholipids	Glycerophosphocholines	49.973	1.5172e-06	5.819	6.9575e-06	bean - cowpea; bean - pigeon pea
C14H40N2O29S9	NA	NA	49.911	1.5273e-06	5.8161	6.9625e-06	cowpea - bean; pigeon pea - bean; pigeon pea - cowpea
C39H97N17O3	NA	NA	49.801	1.5455e-06	5.8109	7.0045e-06	cowpea - bean; pigeon pea - bean; pigeon pea - cowpea
20:1-Glc-Stigmasterol	Steroids and steroid derivatives	Stigmastanes and derivatives	49.204	1.6485e-06	5.7829	7.4278e-06	bean - cowpea; bean - pigeon pea; cowpea - pigeon pea
PE(20:1(11Z)/18:1(9Z))	Glycerophospholipids	Glycerophosphoethanolamines	48.434	1.7934e-06	5.7463	8.034e-06	cowpea - bean; pigeon pea - bean; pigeon pea - cowpea
TG(22:1(13Z)/18:2(9Z,12Z)/18:2(9Z,12Z))	Glycerolipids	Triradylcglycerols	47.826	1.9186e-06	5.717	8.5454e-06	cowpea - bean; cowpea - pigeon pea
N-(2-hydroxyhexacosanoyl)-1-O-beta-D-glucosyl-15-methylhexadecasphing-4-enine	Fatty Acyls	Fatty acyl glycosides	47.76	1.9327e-06	5.7138	8.5591e-06	bean - cowpea; bean - pigeon pea
PA(P-16:0/20:5(5Z,8Z,11Z,14Z,17Z))	Glycerophospholipids	Glycerophosphates	47.677	1.9507e-06	5.7098	8.5898e-06	bean - cowpea; bean - pigeon pea
TG(18:2(9Z,12Z)/18:1(9Z)/18:3(9Z,12Z,15Z))	Glycerolipids	Triradylcglycerols	47.34	2.0257e-06	5.6934	8.8698e-06	pigeon pea - bean; pigeon pea - cowpea
bisdequalinium chloride	Quinolines and derivatives	Aminoquinolines and derivatives	46.778	2.1586e-06	5.6658	9.3984e-06	bean - cowpea; bean - pigeon pea; cowpea - pigeon pea
C55H109N7O4	NA	NA	46.727	2.1712e-06	5.6633	9.4006e-06	cowpea - bean; pigeon pea - bean; pigeon pea - cowpea
UNPD31882_2	Cinnamic acids and derivatives	Hydroxycinnamic acids and derivatives	46.355	2.2654e-06	5.6449	9.7537e-06	pigeon pea - bean; pigeon pea - cowpea
C66H125NO6	NA	NA	45.904	2.3863e-06	5.6223	1.0217e-05	pigeon pea - bean; pigeon pea - cowpea
C61H100O13P2	NA	NA	45.149	2.6054e-06	5.5841	1.1094e-05	cowpea - bean; pigeon pea - bean; pigeon pea - cowpea
PC(18:0/22:6(4Z,7Z,10Z,13Z,16Z,19Z))	Glycerophospholipids	Glycerophosphocholines	45.051	2.6357e-06	5.5791	1.1162e-05	cowpea - bean; cowpea - pigeon pea
PC(18:0/20:4(5Z,8Z,11Z,14Z))	Glycerophospholipids	Glycerophosphocholines	44.903	2.6819e-06	5.5715	1.1296e-05	cowpea - bean; cowpea - pigeon pea
PG(22:0/22:1(11Z))_3	Glycerophospholipids	Glycerophosphoglycerols	44.842	2.7012e-06	5.5684	1.1316e-05	bean - cowpea; bean - pigeon pea
PS(O-18:0/20:3(8Z,11Z,14Z))	Glycerophospholipids	Glycerophosphoserines	44.201	2.9148e-06	5.5354	1.2145e-05	bean - cowpea; bean - pigeon pea; pigeon pea - cowpea
PE(18:1(9Z)/18:2(9Z,12Z))_2	Glycerophospholipids	Glycerophosphoethanolamines	44.128	2.9404e-06	5.5316	1.2186e-05	bean - cowpea; pigeon pea - cowpea
1-O-linoleoyl-2-O-oleoyl-3-O-alpha-D-galactosyl-sn-glycerol_2	Glycerolipids	Glycosylglycerols	43.396	3.212e-06	5.4932	1.3241e-05	bean - cowpea; bean - pigeon pea; pigeon pea - cowpea
C57H109NO6_1	NA	NA	43.267	3.2626e-06	5.4864	1.3379e-05	cowpea - bean; pigeon pea - bean; pigeon pea - cowpea
DG(18:2(9Z,12Z)/18:3(9Z,12Z,15Z)/0:0)	Fatty Acyls	Lineolic acids and derivatives	42.989	3.3754e-06	5.4717	1.3768e-05	bean - cowpea; pigeon pea - bean; pigeon pea - cowpea
Stigmasteryl glucoside	Steroids and steroid derivatives	Stigmastanes and derivatives	42.82	3.4462e-06	5.4627	1.3983e-05	cowpea - bean; pigeon pea - bean; pigeon pea - cowpea
DG(14:0/20:3(8Z,11Z,14Z)/0:0)	Glycerolipids	Diradylglycerols	41.683	3.9693e-06	5.4013	1.6022e-05	cowpea - bean; pigeon pea - bean; pigeon pea - cowpea
PC(14:0/18:3(9Z,12Z,15Z))	Glycerophospholipids	Glycerophosphocholines	41.386	4.1209e-06	5.385	1.6548e-05	bean - pigeon pea; cowpea - pigeon pea
TG(16:0/18:3(6Z,9Z,12Z)/22:0)	Glycerolipids	Triradylcglycerols	41.183	4.2283e-06	5.3738	1.6891e-05	cowpea - bean; pigeon pea - bean; cowpea - pigeon pea
C55H118N5O5P	NA	NA	41.022	4.3163e-06	5.3649	1.7155e-05	cowpea - bean; pigeon pea - bean
Dieporeticenin_3	Fatty Acyls	Fatty alcohols	40.866	4.4032e-06	5.3562	1.7411e-05	bean - cowpea; bean - pigeon pea
TG(20:0/20:0/22:2(13Z,16Z))	Glycerolipids	Triradylcglycerols	40.645	4.5298e-06	5.3439	1.7776e-05	pigeon pea - bean; pigeon pea - cowpea
PG(18:3(9Z,12Z,15Z)/0:0)	Glycerophospholipids	Glycerophosphoglycerols	40.625	4.5416e-06	5.3428	1.7776e-05	cowpea - bean; cowpea - pigeon pea
Apramide A	Peptidomimetics	Hybrid peptides	40.518	4.6046e-06	5.3368	1.7932e-05	bean - cowpea; pigeon pea - cowpea
N-acetyl-D-glucosaminyl-(1->4)-N-acetylmuramoyl-L-alanyl-D-glutamyl-6-carboxy-L-lysine	Carboxylic acids and derivatives	Amino acids, peptides, and analogues	40.195	4.8008e-06	5.3187	1.8524e-05	cowpea - bean; pigeon pea - bean; pigeon pea - cowpea
Acrovestone	Benzene and substituted derivatives	Diphenylmethanes	40.19	4.8042e-06	5.3184	1.8524e-05	bean - cowpea; bean - pigeon pea
Cannogenol-3-O-alpha-L-rhamnoside;3-O-alpha-L-Rhamnopyranosylcannogenol	Steroids and steroid derivatives	Steroid lactones	39.913	4.9806e-06	5.3027	1.9109e-05	cowpea - bean; cowpea - pigeon pea
PE(16:1(9Z)/22:2(13Z,16Z))	Glycerophospholipids	Glycerophosphoethanolamines	39.744	5.0922e-06	5.2931	1.9441e-05	bean - cowpea; pigeon pea - cowpea
PC(18:3(9Z,12Z,15Z)/18:3(9Z,12Z,15Z))_1	Glycerophospholipids	Glycerophosphocholines	39.578	5.2046e-06	5.2836	1.9772e-05	bean - cowpea; bean - pigeon pea; cowpea - pigeon pea
C57H109NO6_2	NA	NA	39.001	5.6179e-06	5.2504	2.1238e-05	cowpea - bean; pigeon pea - bean; pigeon pea - cowpea
UNPD15407	Prenol lipids	Polyterpenoids	38.585	5.9399e-06	5.2262	2.2347e-05	pigeon pea - bean; pigeon pea - cowpea
TG(16:1(9Z)/22:0/22:1(13Z))	Glycerolipids	Triradylcglycerols	38.338	6.1414e-06	5.2117	2.2993e-05	cowpea - bean; pigeon pea - bean; pigeon pea - cowpea
Sucrose	Organooxygen compounds	Carbohydrates and carbohydrate conjugates	38.226	6.235e-06	5.2052	2.3232e-05	bean - cowpea; bean - pigeon pea
C36H72N2O2_1	NA	NA	37.986	6.4416e-06	5.191	2.3886e-05	cowpea - bean; pigeon pea - bean; pigeon pea - cowpea
Adenosine	Purine nucleosides	NA	37.92	6.5e-06	5.1871	2.3959e-05	bean - cowpea; bean - pigeon pea; cowpea - pigeon pea
TG(16:0/18:2(9Z,12Z)/18:2(9Z,12Z))_1	Glycerolipids	Triradylcglycerols	37.895	6.523e-06	5.1856	2.3959e-05	cowpea - bean; pigeon pea - bean; pigeon pea - cowpea
LysoPC(18:3(6Z,9Z,12Z))	Glycerophospholipids	Glycerophosphocholines	37.817	6.5925e-06	5.181	2.41e-05	bean - pigeon pea; cowpea - pigeon pea
C28H91N27O5S2	NA	NA	37.654	6.7418e-06	5.1712	2.453e-05	bean - cowpea; bean - pigeon pea
C16H7N2O28P7	NA	NA	37.111	7.2675e-06	5.1386	2.6319e-05	bean - pigeon pea; cowpea - pigeon pea
C15H37NO25S11	NA	NA	36.881	7.5042e-06	5.1247	2.705e-05	pigeon pea - bean; pigeon pea - cowpea
C12H32N6O20S11	NA	NA	36.755	7.6379e-06	5.117	2.7404e-05	cowpea - bean; pigeon pea - bean
PI(18:2(9Z,12Z)/18:3(9Z,12Z,15Z))	Glycerophospholipids	Glycerophosphoinositols	36.707	7.6902e-06	5.1141	2.7465e-05	cowpea - bean; pigeon pea - bean; pigeon pea - cowpea
Artemoin C	Fatty Acyls	Fatty alcohols	36.16	8.3086e-06	5.0805	2.9538e-05	cowpea - bean; pigeon pea - bean; cowpea - pigeon pea
UNPD87599	Steroids and steroid derivatives	Stigmastanes and derivatives	35.934	8.5802e-06	5.0665	3.0245e-05	bean - cowpea; bean - pigeon pea
Ins-1-P-Cer(d18:0/26:0)	Sphingolipids	Phosphosphingolipids	35.93	8.5857e-06	5.0662	3.0245e-05	bean - cowpea; bean - pigeon pea
TG(15:0/18:1(9Z)/18:1(9Z))	Glycerolipids	Triradylcglycerols	35.659	8.9265e-06	5.0493	3.1303e-05	cowpea - bean; pigeon pea - bean
1,2-didocosanoyl-sn-glycero-3-phosphosulfocholine	Glycerophospholipids	Glycero-3-phosphosulfocholines	35.61	8.9893e-06	5.0463	3.1382e-05	bean - cowpea; bean - pigeon pea
TG(18:1(9Z)/18:1(9Z)/18:2(9Z,12Z))_1	Glycerolipids	Triradylcglycerols	35.534	9.0881e-06	5.0415	3.1584e-05	pigeon pea - bean; pigeon pea - cowpea
DG(18:3(9Z,12Z,15Z)/22:0/0:0)	Glycerolipids	Diradylglycerols	34.876	1.0002e-05	4.9999	3.4606e-05	cowpea - bean; cowpea - pigeon pea
C12H20N6O17S12	NA	NA	34.637	1.036e-05	4.9846	3.5684e-05	bean - cowpea; bean - pigeon pea
PS(20:3(8Z,11Z,14Z)/18:0)	Glycerophospholipids	Glycerophosphoserines	34.558	1.0483e-05	4.9795	3.5947e-05	bean - cowpea; bean - pigeon pea
PE(24:0/20:1(11Z))	Glycerophospholipids	Glycerophosphoethanolamines	34.358	1.0798e-05	4.9666	3.6866e-05	pigeon pea - bean; pigeon pea - cowpea
3-thiocyanatomethyl-5,5-dimethylbutyrolactone	Lactones	Gamma butyrolactones	33.749	1.183e-05	4.927	4.0211e-05	cowpea - bean; pigeon pea - bean
DG(18:3(9Z,12Z,15Z)/18:3(9Z,12Z,15Z)/0:0)_2	Fatty Acyls	Lineolic acids and derivatives	33.449	1.2379e-05	4.9073	4.1893e-05	cowpea - bean; bean - pigeon pea; cowpea - pigeon pea
C18H55N21O4	NA	NA	33.048	1.3161e-05	4.8807	4.4347e-05	bean - cowpea; bean - pigeon pea
C33H87N29O	NA	NA	32.918	1.3428e-05	4.872	4.505e-05	bean - cowpea; pigeon pea - cowpea
C16H32N6O5S16	NA	NA	32.692	1.3905e-05	4.8568	4.645e-05	pigeon pea - bean; pigeon pea - cowpea
C18H41NO2S18	NA	NA	32.395	1.4562e-05	4.8368	4.8436e-05	cowpea - bean; pigeon pea - bean; pigeon pea - cowpea
C17H34N16O4S14	NA	NA	32.27	1.485e-05	4.8283	4.9183e-05	cowpea - bean; pigeon pea - bean; pigeon pea - cowpea
PC(18:2(9Z,12Z)/22:1(13Z))	Glycerophospholipids	Glycerophosphocholines	32.157	1.5116e-05	4.8206	4.9741e-05	cowpea - bean; cowpea - pigeon pea
PI(18:2(9Z,12Z)/18:2(9Z,12Z))	Glycerophospholipids	Glycerophosphoinositols	32.126	1.5192e-05	4.8184	4.9741e-05	bean - cowpea; bean - pigeon pea; pigeon pea - cowpea
PG(22:0/22:0)	Glycerophospholipids	Glycerophosphoglycerols	32.117	1.5211e-05	4.8178	4.9741e-05	bean - cowpea; bean - pigeon pea
C35H58N12O6	NA	NA	32.006	1.5482e-05	4.8102	5.0243e-05	bean - pigeon pea; cowpea - pigeon pea
C22H73N25O4S	NA	NA	32.001	1.5494e-05	4.8098	5.0243e-05	pigeon pea - bean; pigeon pea - cowpea
1-palmityl-2-arachidonoyl-sn-glycerol_2	Glycerolipids	Diradylglycerols	31.42	1.6995e-05	4.7697	5.4879e-05	cowpea - bean; pigeon pea - bean; pigeon pea - cowpea
C53H98O7	NA	NA	31.064	1.7997e-05	4.7448	5.7873e-05	cowpea - bean; pigeon pea - bean; pigeon pea - cowpea
1-(14-methyl-pentadecanoyl)-2-(8-[3]-ladderane-octanyl)-sn-glycerol_3	Glycerolipids	Diradylglycerols	30.741	1.8966e-05	4.722	6.0737e-05	bean - cowpea; bean - pigeon pea
Ergocristine	Ergoline and derivatives	Lysergic acids and derivatives	29.839	2.202e-05	4.6572	7.0227e-05	cowpea - bean; bean - pigeon pea; cowpea - pigeon pea
TG(20:0/20:4(5Z,8Z,11Z,14Z)/20:4(5Z,8Z,11Z,14Z))	Glycerolipids	Triradylcglycerols	29.413	2.3655e-05	4.6261	7.5135e-05	pigeon pea - bean; pigeon pea - cowpea
TG(18:2(9Z,12Z)/20:0/20:1(11Z))	Glycerolipids	Triradylcglycerols	28.814	2.6206e-05	4.5816	8.2895e-05	cowpea - bean; cowpea - pigeon pea
C13H31N10O27P3S	NA	NA	28.71	2.6679e-05	4.5738	8.4048e-05	cowpea - bean; cowpea - pigeon pea
1-O-(alpha-D-galactopyranosyl)-N-[11-(4-methoxyphenyl)undecanoyl]phytosphingosine	Sphingolipids	Glycosphingolipids	28.611	2.7142e-05	4.5664	8.5161e-05	cowpea - bean; pigeon pea - bean
LysoPE(18:2(9Z,12Z)/0:0)	Glycerophospholipids	Glycerophosphoethanolamines	28.559	2.7386e-05	4.5625	8.5581e-05	cowpea - bean; cowpea - pigeon pea
Sitoindoside I	Steroids and steroid derivatives	Stigmastanes and derivatives	28.42	2.8057e-05	4.552	8.7326e-05	bean - cowpea; bean - pigeon pea
PE(18:1(9Z)/18:2(9Z,12Z))_1	Glycerophospholipids	Glycerophosphoethanolamines	28.384	2.8233e-05	4.5492	8.7524e-05	bean - pigeon pea; cowpea - pigeon pea
Dehydrophytosphingosine	Organonitrogen compounds	Amines	28.155	2.9387e-05	4.5318	9.0737e-05	bean - cowpea; bean - pigeon pea
DG(18:3(9Z,12Z,15Z)/18:3(9Z,12Z,15Z)/0:0)_1	Fatty Acyls	Lineolic acids and derivatives	28.132	2.951e-05	4.53	9.0755e-05	bean - cowpea; bean - pigeon pea; cowpea - pigeon pea
C25H85N39	NA	NA	27.527	3.285e-05	4.4835	0.00010063	bean - cowpea; pigeon pea - cowpea
C17H34N6O25S9	NA	NA	27.486	3.3095e-05	4.4802	0.00010098	cowpea - bean; cowpea - pigeon pea
TG(19:0/20:2(11Z,14Z)/20:4(5Z,8Z,11Z,14Z))[iso6]	Glycerolipids	Triradylcglycerols	27.281	3.4332e-05	4.4643	0.00010434	bean - pigeon pea; cowpea - pigeon pea
C39H100N11O3PS2	NA	NA	27.147	3.5175e-05	4.4538	0.00010649	bean - cowpea; bean - pigeon pea; cowpea - pigeon pea
PE(16:0/18:2(9Z,12Z))_2	Glycerophospholipids	Glycerophosphoethanolamines	27.104	3.5449e-05	4.4504	0.0001069	bean - pigeon pea; cowpea - pigeon pea
C14H8N18O34S	NA	NA	26.957	3.641e-05	4.4388	0.00010937	pigeon pea - bean; pigeon pea - cowpea
TG(20:0/20:0/20:4(5Z,8Z,11Z,14Z))	Glycerolipids	Triradylcglycerols	26.839	3.72e-05	4.4295	0.00011131	cowpea - bean; pigeon pea - bean
PS(O-16:0/15:0)	Glycerophospholipids	Glycerophosphoserines	26.574	3.9058e-05	4.4083	0.00011642	cowpea - bean; pigeon pea - bean; pigeon pea - cowpea
C14H39N4O32PS7	NA	NA	26.464	3.986e-05	4.3995	0.00011836	pigeon pea - bean; pigeon pea - cowpea
UNPD105013	Prenol lipids	Terpene glycosides	26.018	4.3308e-05	4.3634	0.00012811	cowpea - bean; pigeon pea - bean; pigeon pea - cowpea
PC(18:2(9Z,12Z)/18:2(9Z,12Z))_2	Glycerophospholipids	Glycerophosphocholines	25.882	4.4427e-05	4.3524	0.00013092	cowpea - bean; pigeon pea - bean; pigeon pea - cowpea
Glycerol 1,2-di-(9Z-octadecenoate) 3-tetradecanoate	Glycerolipids	Triradylcglycerols	25.611	4.6765e-05	4.3301	0.00013728	cowpea - bean; pigeon pea - bean
PE(18:3(9Z,12Z,15Z)/16:0)	Glycerophospholipids	Glycerophosphoethanolamines	25.529	4.7493e-05	4.3234	0.00013889	bean - pigeon pea; cowpea - pigeon pea
C20H80N40O2	NA	NA	25.375	4.8908e-05	4.3106	0.00014249	bean - cowpea; bean - pigeon pea; pigeon pea - cowpea
C13H2N8O32P2S	NA	NA	25.353	4.9114e-05	4.3088	0.00014256	cowpea - bean; pigeon pea - bean; pigeon pea - cowpea
DG(18:1(9Z)/18:1(9Z)/0:0)	Glycerolipids	Diradylglycerols	24.848	5.4142e-05	4.2665	0.00015657	cowpea - bean; cowpea - pigeon pea
PE-NMe2(18:1(9Z)/18:1(9Z))_1	Glycerophospholipids	Glycerophosphoethanolamines	24.575	5.7111e-05	4.2433	0.00016454	cowpea - bean; pigeon pea - bean; pigeon pea - cowpea
UNPD13448	Dibenzylbutane lignans	NA	24.498	5.7982e-05	4.2367	0.00016643	cowpea - bean; pigeon pea - bean; pigeon pea - cowpea
PC(18:2(9Z,12Z)/18:2(9Z,12Z))_1	Glycerophospholipids	Glycerophosphocholines	24.328	5.9963e-05	4.2221	0.00017148	cowpea - bean; pigeon pea - bean; pigeon pea - cowpea
C43H99N17O4	NA	NA	24.17	6.1866e-05	4.2085	0.00017627	cowpea - bean; pigeon pea - bean; pigeon pea - cowpea
3beta-Methoxy-8-labdene-7beta,15-diol	Prenol lipids	Diterpenoids	23.756	6.7221e-05	4.1725	0.00019083	bean - cowpea; bean - pigeon pea
C11H22N2O24S11	NA	NA	23.649	6.8685e-05	4.1631	0.00019427	bean - pigeon pea; cowpea - pigeon pea
C16H41NO17S14	NA	NA	23.48	7.1078e-05	4.1483	0.00020031	bean - pigeon pea; cowpea - pigeon pea
TG(18:3(9Z,12Z,15Z)/19:1(9Z)/22:0)[iso6]	Glycerolipids	Triradylcglycerols	23.201	7.5257e-05	4.1235	0.00021132	pigeon pea - bean; pigeon pea - cowpea
C12H11N22O27PS2	NA	NA	23.1	7.6838e-05	4.1144	0.00021498	cowpea - bean; pigeon pea - bean; pigeon pea - cowpea
TG(17:2(9Z,12Z)/20:0/20:0)[iso3]	Glycerolipids	Triradylcglycerols	22.865	8.0657e-05	4.0934	0.00022485	cowpea - bean; pigeon pea - bean; pigeon pea - cowpea
DG(18:4(6Z,9Z,12Z,15Z)/20:4(5Z,8Z,11Z,14Z)/0:0)	Glycerolipids	Diradylglycerols	22.76	8.2446e-05	4.0838	0.00022902	cowpea - bean; cowpea - pigeon pea
UNPD31882_1	Cinnamic acids and derivatives	Hydroxycinnamic acids and derivatives	22.736	8.2862e-05	4.0816	0.00022935	pigeon pea - bean; pigeon pea - cowpea
C36H72N2O2_2	NA	NA	22.633	8.4673e-05	4.0723	0.00023353	cowpea - bean; pigeon pea - bean; pigeon pea - cowpea
UNPD205514	Benzopyrans	1-benzopyrans	22.427	8.8411e-05	4.0535	0.00024297	cowpea - bean; cowpea - pigeon pea
C33H79N13S	NA	NA	22.407	8.878e-05	4.0517	0.00024313	cowpea - bean; cowpea - pigeon pea
Mayolene-20	Fatty Acyls	Lineolic acids and derivatives	22.316	9.0507e-05	4.0433	0.00024698	cowpea - bean; pigeon pea - bean; pigeon pea - cowpea
C19H2NO6PS13	NA	NA	22.184	9.3087e-05	4.0311	0.00025239	bean - cowpea; bean - pigeon pea
PE(18:0/18:2(9Z,12Z))	Glycerophospholipids	Glycerophosphoethanolamines	22.168	9.3412e-05	4.0296	0.00025239	pigeon pea - bean; pigeon pea - cowpea
PS(18:0/18:0)	Glycerophospholipids	Glycerophosphoserines	22.165	9.3466e-05	4.0293	0.00025239	bean - cowpea; bean - pigeon pea
PC(16:0/18:2(9Z,12Z))_3	Glycerophospholipids	Glycerophosphocholines	21.984	9.7155e-05	4.0125	0.00026144	cowpea - bean; pigeon pea - bean
LysoPC(18:1(9Z))_1	Glycerophospholipids	Glycerophosphocholines	21.909	9.8718e-05	4.0056	0.00026473	bean - pigeon pea; cowpea - pigeon pea
N-[(4E,8Z)-1,3-dihydroxyoctadeca-4,8-dien-2-yl]hexadecanamide 1-glucoside	Sphingolipids	Glycosphingolipids	21.863	9.9706e-05	4.0013	0.00026646	cowpea - bean; pigeon pea - bean; pigeon pea - cowpea
TG(18:1(9Z)/18:1(9Z)/20:2(11Z,14Z))	Glycerolipids	Triradylcglycerols	21.81	0.00010085	3.9963	0.00026858	pigeon pea - bean; pigeon pea - cowpea
1,2-Epoxy-1,2,7,7',8,8',11,12-octahydro-psi,psi-carotene	Prenol lipids	Sesquaterpenoids	21.629	0.00010488	3.9793	0.00027835	cowpea - bean; pigeon pea - bean; pigeon pea - cowpea
C34H68N2O2	NA	NA	21.322	0.00011216	3.9502	0.00029566	cowpea - bean; pigeon pea - bean; pigeon pea - cowpea
TG(18:2(9Z,12Z)/18:2(9Z,12Z)/18:2(9Z,12Z))_1	Glycerolipids	Triradylcglycerols	21.322	0.00011216	3.9502	0.00029566	pigeon pea - bean; pigeon pea - cowpea
C13H35N4O31PS7	NA	NA	21.07	0.00011856	3.9261	0.00031148	pigeon pea - bean; pigeon pea - cowpea
C12H17N4O26PS9	NA	NA	20.879	0.00012371	3.9076	0.00032391	bean - cowpea; bean - pigeon pea
PE(22:0/24:0)	Glycerophospholipids	Glycerophosphoethanolamines	20.842	0.00012475	3.904	0.00032466	bean - cowpea; pigeon pea - bean; pigeon pea - cowpea
TG(15:0/15:0/22:6(4Z,7Z,10Z,13Z,16Z,19Z))	Glycerolipids	Triradylcglycerols	20.836	0.00012492	3.9034	0.00032466	bean - cowpea; bean - pigeon pea
Linoleoyl ethanolamide	Carboximidic acids and derivatives	Carboximidic acids	20.824	0.00012526	3.9022	0.00032466	bean - cowpea; bean - pigeon pea
C40H79N5OS	NA	NA	20.788	0.00012625	3.8988	0.00032615	cowpea - bean; pigeon pea - bean; pigeon pea - cowpea
Corchorusoside A	Steroids and steroid derivatives	Steroid lactones	20.664	0.00012982	3.8867	0.00033425	cowpea - bean; cowpea - pigeon pea
C21H65N29S	NA	NA	20.643	0.00013043	3.8846	0.00033472	pigeon pea - bean; pigeon pea - cowpea
20:0-Glc-Sitosterol	Steroids and steroid derivatives	Stigmastanes and derivatives	20.349	0.00013943	3.8557	0.00035662	cowpea - bean; pigeon pea - bean; pigeon pea - cowpea
C54H103NO7S	NA	NA	20.267	0.00014205	3.8476	0.00036212	bean - cowpea; bean - pigeon pea
UNPD31882_5	Cinnamic acids and derivatives	Hydroxycinnamic acids and derivatives	20.231	0.00014323	3.844	0.00036395	pigeon pea - bean; pigeon pea - cowpea
N-tetracosanoylphytosphingosine	Sphingolipids	Ceramides	19.884	0.00015514	3.8093	0.00039293	cowpea - bean; cowpea - pigeon pea
C12H13N18O26PS4	NA	NA	19.475	0.00017071	3.7677	0.00043094	cowpea - bean; pigeon pea - bean
TG(16:0/16:1(9Z)/20:4(5Z,8Z,11Z,14Z))_2	Glycerolipids	Triradylcglycerols	19.273	0.00017903	3.7471	0.00045047	bean - cowpea; bean - pigeon pea
C24H70N21O2P	NA	NA	19.175	0.00018329	3.7369	0.00045971	cowpea - bean; cowpea - pigeon pea
5-Dehydroavenasterol	Steroids and steroid derivatives	Stigmastanes and derivatives	18.828	0.00019917	3.7008	0.0004968	cowpea - bean; pigeon pea - bean
C32H77N3O2S3	NA	NA	18.824	0.00019936	3.7004	0.0004968	bean - pigeon pea; cowpea - pigeon pea
1-(14-methyl-pentadecanoyl)-2-(8-[3]-ladderane-octanyl)-sn-glycerol_2	Glycerolipids	Diradylglycerols	18.375	0.00022244	3.6528	0.00055254	pigeon pea - bean; pigeon pea - cowpea
TG(16:1(9Z)/17:2(9Z,12Z)/17:2(9Z,12Z))[iso3]	Glycerolipids	Triradylcglycerols	18.313	0.00022587	3.6461	0.00055927	cowpea - bean; bean - pigeon pea; cowpea - pigeon pea
C39H95N17O3	NA	NA	18.251	0.00022938	3.6395	0.00056614	cowpea - bean; pigeon pea - bean; pigeon pea - cowpea
PC(P-16:0/18:4(6Z,9Z,12Z,15Z))	Glycerophospholipids	Glycerophosphocholines	18.192	0.00023273	3.6331	0.0005726	pigeon pea - bean; pigeon pea - cowpea
FM 1-43(2+)	Benzene and substituted derivatives	Styrenes	17.914	0.00024944	3.603	0.00061177	cowpea - bean; pigeon pea - bean
C31H70N7O2P_2	NA	NA	17.817	0.0002556	3.5924	0.00062489	cowpea - bean; pigeon pea - bean; pigeon pea - cowpea
Fucoserratene;(3E,5Z)-1,3,5-Octatriene	Unsaturated hydrocarbons	Olefins	17.798	0.00025683	3.5903	0.00062593	pigeon pea - bean; pigeon pea - cowpea
PC(18:1(9Z)/22:4(7Z,10Z,13Z,16Z))	Glycerophospholipids	Glycerophosphocholines	17.756	0.00025958	3.5857	0.00063064	cowpea - bean; pigeon pea - bean
PI(16:0/18:2(9Z,12Z))	Glycerophospholipids	Glycerophosphoinositols	17.593	0.0002705	3.5678	0.00065512	cowpea - bean; pigeon pea - bean; pigeon pea - cowpea
C12H8N20O6S12	NA	NA	17.551	0.00027341	3.5632	0.00065977	cowpea - bean; cowpea - pigeon pea
PE(16:0/18:2(9Z,12Z))_1	Glycerophospholipids	Glycerophosphoethanolamines	17.541	0.00027412	3.5621	0.00065977	pigeon pea - bean; pigeon pea - cowpea
C32H90N28O5	NA	NA	17.521	0.00027553	3.5598	0.00066109	bean - cowpea; bean - pigeon pea
C37H97N17O3S	NA	NA	17.509	0.00027638	3.5585	0.0006611	pigeon pea - bean; pigeon pea - cowpea
TG(20:0/20:1(11Z)/20:4(5Z,8Z,11Z,14Z))	Glycerolipids	Triradylcglycerols	17.396	0.00028446	3.546	0.00067824	cowpea - bean; cowpea - pigeon pea
Dieporeticenin_5	Fatty Acyls	Fatty alcohols	17.384	0.00028533	3.5447	0.00067824	cowpea - bean; bean - pigeon pea; cowpea - pigeon pea
TG(16:1(9Z)/20:4(5Z,8Z,11Z,14Z)/20:5(5Z,8Z,11Z,14Z,17Z))	Glycerolipids	Triradylcglycerols	17.373	0.00028617	3.5434	0.00067824	bean - cowpea; bean - pigeon pea
PC(16:0/16:0)_4	Glycerophospholipids	Glycerophosphocholines	17.269	0.00029392	3.5318	0.00069448	bean - pigeon pea; cowpea - pigeon pea
1-O-linoleoyl-2-O-oleoyl-3-O-alpha-D-galactosyl-sn-glycerol_1	Glycerolipids	Glycosylglycerols	17.175	0.00030116	3.5212	0.00070943	bean - cowpea; bean - pigeon pea; cowpea - pigeon pea
TG(18:0/18:1(9Z)/20:0)	Glycerolipids	Triradylcglycerols	17.026	0.00031304	3.5044	0.00073424	cowpea - bean; pigeon pea - bean; cowpea - pigeon pea
PC(16:0/14:0)	Glycerophospholipids	Glycerophosphocholines	17.019	0.00031359	3.5036	0.00073424	cowpea - bean; cowpea - pigeon pea
[(2R)-2-[(Z)-11-(3-amyloxiran-2-yl)undec-9-enoyl]oxy-3-hexadecanoyloxy-propyl] 2-(trimethylammonio)ethyl phosphate_1	Glycerophospholipids	Glycerophosphocholines	16.958	0.00031864	3.4967	0.00074381	cowpea - bean; pigeon pea - bean; pigeon pea - cowpea
C16H35NO2	NA	NA	16.755	0.00033605	3.4736	0.0007821	cowpea - bean; pigeon pea - bean; pigeon pea - cowpea
TG(17:2(9Z,12Z)/21:0/22:4(7Z,10Z,13Z,16Z))[iso6]	Glycerolipids	Triradylcglycerols	16.587	0.00035134	3.4543	0.00081282	cowpea - bean; bean - pigeon pea; cowpea - pigeon pea
Feruloyldihydro-beta-sitosterol	Prenol lipids	Triterpenoids	16.587	0.00035135	3.4543	0.00081282	bean - cowpea; bean - pigeon pea
UNPD122659	NA	NA	16.498	0.00035977	3.444	0.00082984	cowpea - bean; pigeon pea - bean; pigeon pea - cowpea
C20H62N21O5P	NA	NA	16.364	0.00037296	3.4283	0.00085635	pigeon pea - bean; pigeon pea - cowpea
C18H65N36O3P	NA	NA	16.358	0.00037348	3.4277	0.00085635	bean - cowpea; bean - pigeon pea
20:1-Glc-Sitosterol	Steroids and steroid derivatives	Stigmastanes and derivatives	16.337	0.00037568	3.4252	0.00085884	bean - cowpea; bean - pigeon pea
C11H16N6O25S9	NA	NA	16.31	0.00037833	3.4221	0.00086237	bean - pigeon pea; cowpea - pigeon pea
1,2-Di-(9Z,12Z,15Z-octadecatrienoyl)-3-(Galactosyl-alpha-1-6-Galactosyl-beta-1)-glycerol	Glycerolipids	Glycosylglycerols	16.295	0.00037988	3.4203	0.00086337	bean - cowpea; bean - pigeon pea
PE(21:0/20:2(11Z,14Z))_1	Glycerophospholipids	Glycerophosphoethanolamines	16.193	0.00039052	3.4084	0.00088496	cowpea - bean; pigeon pea - bean
Pipecolamide	Carboxylic acids and derivatives	Amino acids, peptides, and analogues	15.965	0.00041547	3.3815	0.00093875	cowpea - bean; pigeon pea - bean
35-amino-3-methylbacteriohopane-31,32,33,34-tetrol_2	Prenol lipids	Hopanoids	15.854	0.00042822	3.3683	0.00096474	cowpea - bean; pigeon pea - bean
PE-NMe2(18:1(9Z)/18:1(9Z))_3	Glycerophospholipids	Glycerophosphoethanolamines	15.646	0.0004536	3.3433	0.001019	cowpea - bean; cowpea - pigeon pea
UNPD89126_1	Indolizidines	NA	15.308	0.00049852	3.3023	0.0011166	cowpea - bean; cowpea - pigeon pea
M = 80.0617	NA	NA	15.269	0.00050393	3.2976	0.0011255	pigeon pea - bean; pigeon pea - cowpea
PS(18:0/18:1(9Z))	Glycerophospholipids	Glycerophosphoserines	15.251	0.0005065	3.2954	0.001128	bean - cowpea; bean - pigeon pea
C11H13N22O27PS3	NA	NA	15.204	0.00051336	3.2896	0.00114	cowpea - bean; pigeon pea - bean; pigeon pea - cowpea
Cohibin C_1	Fatty Acyls	Fatty alcohols	15.17	0.00051837	3.2854	0.0011478	bean - cowpea; bean - pigeon pea
Dieporeticenin_8	Fatty Acyls	Fatty alcohols	15.054	0.00053571	3.2711	0.0011828	cowpea - bean; pigeon pea - bean; cowpea - pigeon pea
M = 124.9787	NA	NA	14.761	0.00058268	3.2346	0.0012829	cowpea - bean; pigeon pea - bean
PC(22:1(13Z)/22:1(13Z))	Glycerophospholipids	Glycerophosphocholines	14.535	0.00062215	3.2061	0.0013659	cowpea - bean; cowpea - pigeon pea
2-(acetamidomethylidene)succinic acid_2	Fatty Acyls	Fatty acids and conjugates	14.416	0.00064437	3.1909	0.0014107	cowpea - bean; pigeon pea - bean
PC(16:0/18:2(9Z,12Z))_2	Glycerophospholipids	Glycerophosphocholines	14.396	0.00064813	3.1883	0.0014149	cowpea - bean; pigeon pea - bean; cowpea - pigeon pea
PC(18:1(9Z)/18:1(9Z))_2	Glycerophospholipids	Glycerophosphocholines	14.317	0.00066341	3.1782	0.0014442	pigeon pea - bean; pigeon pea - cowpea
PE(16:0/20:3(8Z,11Z,14Z))	Glycerophospholipids	Glycerophosphoethanolamines	14.09	0.0007097	3.1489	0.0015385	bean - cowpea; pigeon pea - bean; pigeon pea - cowpea
C17H63N23O6P2S	NA	NA	14.084	0.00071099	3.1481	0.0015385	bean - cowpea; bean - pigeon pea
C20H60N2O14S12	NA	NA	14.076	0.00071269	3.1471	0.0015385	cowpea - bean; cowpea - pigeon pea
UNPD70435	Steroids and steroid derivatives	Stigmastanes and derivatives	14.064	0.00071507	3.1457	0.0015394	bean - cowpea; bean - pigeon pea
UNPD12429_2	Carboxylic acids and derivatives	Amino acids, peptides, and analogues	13.892	0.00075319	3.1231	0.001617	cowpea - bean; bean - pigeon pea; cowpea - pigeon pea
TG(18:2(9Z,12Z)/20:0/20:0)	Glycerolipids	Triradylcglycerols	13.84	0.00076492	3.1164	0.0016376	cowpea - bean; pigeon pea - bean
PC(18:2(9Z,12Z)/18:1(9Z))_2	Glycerophospholipids	Glycerophosphocholines	13.781	0.00077868	3.1086	0.0016625	bean - cowpea; pigeon pea - cowpea
C24H71N19O4S	NA	NA	13.718	0.00079387	3.1002	0.0016903	bean - cowpea; pigeon pea - cowpea
C33H83N15O7S	NA	NA	13.687	0.00080142	3.0961	0.0017016	bean - cowpea; bean - pigeon pea
isovaleryl diethylamide	Fatty Acyls	Fatty amides	13.664	0.00080689	3.0932	0.0017086	cowpea - bean; pigeon pea - bean; pigeon pea - cowpea
(2S,3S,4R,9E)-1,3,4-trihydroxyl-2-[(2'R)-2'-hydroxytetracosanoylamino]-9-octadecene	Organooxygen compounds	Alcohols and polyols	13.64	0.00081291	3.09	0.0017166	bean - cowpea; bean - pigeon pea; cowpea - pigeon pea
DG(16:1(9Z)/18:3(9Z,12Z,15Z)/0:0)	Fatty Acyls	Lineolic acids and derivatives	13.56	0.00083316	3.0793	0.0017546	bean - cowpea; bean - pigeon pea; cowpea - pigeon pea
35-amino-3-methylbacteriohopane-31,32,33,34-tetrol_1	Prenol lipids	Hopanoids	13.368	0.00088396	3.0536	0.001853	pigeon pea - bean; pigeon pea - cowpea
C33H94N21O3PS	NA	NA	13.365	0.00088463	3.0532	0.001853	bean - cowpea; pigeon pea - cowpea
cis-Reticulatacin-10-one	Fatty Acyls	Fatty alcohols	13.277	0.00090911	3.0414	0.0018991	bean - cowpea; bean - pigeon pea
C31H83N9O4P2S	NA	NA	13.225	0.00092412	3.0343	0.0019253	pigeon pea - bean; pigeon pea - cowpea
PE(18:2(9Z,12Z)/18:2(9Z,12Z))_2	Glycerophospholipids	Glycerophosphoethanolamines	13.126	0.00095321	3.0208	0.0019805	cowpea - bean; pigeon pea - bean; pigeon pea - cowpea
PE(18:1(9Z)/20:4(5Z,8Z,11Z,14Z))	Glycerophospholipids	Glycerophosphoethanolamines	13.022	0.00098492	3.0066	0.0020409	bean - cowpea; bean - pigeon pea; cowpea - pigeon pea
Antibiotic BU 3862T;Eponemycin	Carboxylic acids and derivatives	Amino acids, peptides, and analogues	12.949	0.0010077	2.9967	0.0020825	cowpea - bean; pigeon pea - bean
N-(3E-hexadecenoyl)-deoxysphing-4-enine-1-sulfonate	Fatty Acyls	Fatty amides	12.913	0.0010194	2.9916	0.0021012	bean - cowpea; bean - pigeon pea
UNPD170043	Fatty Acyls	Fatty alcohol esters	12.865	0.001035	2.9851	0.0021276	bean - cowpea; bean - pigeon pea
C37H98N18O3S	NA	NA	12.855	0.0010385	2.9836	0.0021292	cowpea - bean; pigeon pea - bean
C23H92N34O6S5	NA	NA	12.713	0.0010865	2.964	0.0022218	cowpea - bean; pigeon pea - bean
LysoPE(0:0/16:0)	Glycerophospholipids	Glycerophosphoethanolamines	12.599	0.0011271	2.948	0.0022987	bean - cowpea; bean - pigeon pea; cowpea - pigeon pea
1-palmityl-2-arachidonoyl-sn-glycerol_1	Glycerolipids	Diradylglycerols	12.373	0.0012129	2.9162	0.0024671	bean - pigeon pea; cowpea - pigeon pea
C00050845	Sphingolipids	Glycosphingolipids	12.343	0.0012248	2.9119	0.0024848	pigeon pea - bean; pigeon pea - cowpea
PE(22:0/15:0)	Glycerophospholipids	Glycerophosphoethanolamines	12.319	0.0012345	2.9085	0.002498	cowpea - bean; cowpea - pigeon pea
PC(20:2(11Z,14Z)/18:0)	Glycerophospholipids	Glycerophosphocholines	12.231	0.0012709	2.8959	0.0025628	cowpea - bean; cowpea - pigeon pea
UNPD28692_1	Diazines	Pyrimidines and pyrimidine derivatives	12.225	0.0012731	2.8951	0.0025628	cowpea - bean; pigeon pea - bean; pigeon pea - cowpea
LysoPC(18:2(9Z,12Z))_2	Glycerophospholipids	Glycerophosphocholines	12.065	0.0013423	2.8722	0.002695	cowpea - bean; cowpea - pigeon pea
PS(O-18:0/20:5(5Z,8Z,11Z,14Z,17Z))	Glycerophospholipids	Glycerophosphoserines	12.051	0.0013485	2.8702	0.0026999	cowpea - bean; pigeon pea - bean; pigeon pea - cowpea
C15HN4O2PS15	NA	NA	12.044	0.0013517	2.8691	0.0026999	pigeon pea - bean; pigeon pea - cowpea
C9H5NO10S9	NA	NA	11.998	0.0013726	2.8625	0.0027346	pigeon pea - bean; pigeon pea - cowpea
PI(18:2(9Z,12Z)/16:1(9Z))	Glycerophospholipids	Glycerophosphoinositols	11.955	0.0013927	2.8561	0.0027676	bean - pigeon pea; cowpea - pigeon pea
C41H73N9O4P2	NA	NA	11.929	0.0014045	2.8525	0.0027839	bean - cowpea; bean - pigeon pea
DG(18:4(6Z,9Z,12Z,15Z)/18:3(9Z,12Z,15Z)/0:0)_2	Fatty Acyls	Lineolic acids and derivatives	11.617	0.0015608	2.8066	0.0030858	bean - cowpea; bean - pigeon pea
TG(17:1(9Z)/17:2(9Z,12Z)/20:5(5Z,8Z,11Z,14Z,17Z))[iso6]	Glycerolipids	Triradylcglycerols	11.604	0.0015676	2.8048	0.0030889	bean - pigeon pea; cowpea - pigeon pea
C29H84N38O	NA	NA	11.599	0.0015704	2.804	0.0030889	cowpea - bean; pigeon pea - bean
C14H47N4O32PS12	NA	NA	11.555	0.001594	2.7975	0.0031275	pigeon pea - bean; pigeon pea - cowpea
C21H37N	NA	NA	11.54	0.0016024	2.7952	0.0031338	pigeon pea - bean; pigeon pea - cowpea
Stachyose	Organooxygen compounds	Carbohydrates and carbohydrate conjugates	11.534	0.0016053	2.7944	0.0031338	bean - pigeon pea; cowpea - pigeon pea
AC2SGL(18:0/28:0(2Me[S],4Me[S],6Me[S],8Me[R],10Me[R],12Me[R],13OH))	Saccharolipids	Acyltrehaloses	11.433	0.001662	2.7794	0.0032364	cowpea - bean; pigeon pea - bean
TG(18:1(9Z)/18:1(9Z)/18:1(9Z))	Glycerolipids	Triradylcglycerols	11.405	0.0016784	2.7751	0.0032601	pigeon pea - bean; pigeon pea - cowpea
PC(22:0/24:1(15Z))_1	Glycerophospholipids	Glycerophosphocholines	11.307	0.001736	2.7605	0.0033634	bean - cowpea; pigeon pea - cowpea
PS(22:2(13Z,16Z)/16:0)	Glycerophospholipids	Glycerophosphoserines	10.995	0.0019366	2.713	0.0037428	pigeon pea - bean; pigeon pea - cowpea
TG(18:2(9Z,12Z)/18:2(9Z,12Z)/22:5(7Z,10Z,13Z,16Z,19Z))	Glycerolipids	Triradylcglycerols	10.967	0.0019557	2.7087	0.0037703	pigeon pea - cowpea
Capsiamide	Carboxylic acids and derivatives	Carboxylic acid derivatives	10.865	0.0020277	2.693	0.0038994	cowpea - bean; pigeon pea - bean
TG(18:1(9Z)/18:1(9Z)/22:1(13Z))	Glycerolipids	Triradylcglycerols	10.849	0.0020389	2.6906	0.0039112	cowpea - bean; pigeon pea - bean
UNPD33838_2	Fatty Acyls	Fatty acid esters	10.83	0.0020532	2.6876	0.0039289	pigeon pea - cowpea
C11H12N12O24S2	NA	NA	10.755	0.0021087	2.676	0.0040253	cowpea - bean; pigeon pea - bean; pigeon pea - cowpea
DG(18:1(11Z)/16:0/0:0)	Glycerolipids	Diradylglycerols	10.716	0.0021388	2.6698	0.0040726	cowpea - pigeon pea
C15H35O17PS13	NA	NA	10.673	0.0021716	2.6632	0.0041173	bean - cowpea; bean - pigeon pea
C33H89N21O4S	NA	NA	10.672	0.0021729	2.663	0.0041173	bean - cowpea; bean - pigeon pea
PC(16:0/16:0)_3	Glycerophospholipids	Glycerophosphocholines	10.634	0.0022022	2.6571	0.0041628	cowpea - bean; cowpea - pigeon pea
C17H7N3O23P8S	NA	NA	10.611	0.0022213	2.6534	0.0041886	bean - cowpea; bean - pigeon pea
C22H63N11O4S2	NA	NA	10.586	0.002241	2.6496	0.0042155	bean - cowpea; bean - pigeon pea
PA(16:0/22:6(4Z,7Z,10Z,13Z,16Z,19Z))	Glycerophospholipids	Glycerophosphates	10.464	0.002343	2.6302	0.0043967	cowpea - bean; pigeon pea - bean
UNPD186538	Organooxygen compounds	Carbohydrates and carbohydrate conjugates	10.223	0.0025596	2.5918	0.0047915	cowpea - bean; cowpea - pigeon pea
PI(18:3(9Z,12Z,15Z)/18:1(9Z))	Glycerophospholipids	Glycerophosphoinositols	10.199	0.0025824	2.588	0.0048226	pigeon pea - bean; pigeon pea - cowpea
Cer(d18:0/24:0)	Sphingolipids	Ceramides	10.111	0.0026681	2.5738	0.0049705	cowpea - bean; pigeon pea - bean; pigeon pea - cowpea
UNPD33838_3	Fatty Acyls	Fatty acid esters	10.084	0.002695	2.5694	0.0050086	pigeon pea - bean; pigeon pea - cowpea
DG(16:0/18:3(9Z,12Z,15Z)/0:0)	Fatty Acyls	Lineolic acids and derivatives	9.9003	0.0028872	2.5395	0.005353	cowpea - pigeon pea
DG(18:4(6Z,9Z,12Z,15Z)/18:1(9Z)/0:0)	Fatty Acyls	Lineolic acids and derivatives	9.8369	0.0029572	2.5291	0.0054697	bean - pigeon pea; cowpea - pigeon pea
PG(P-16:0/22:4(7Z,10Z,13Z,16Z))	Glycerophospholipids	Glycerophosphoglycerols	9.8139	0.0029831	2.5253	0.0055046	bean - pigeon pea; cowpea - pigeon pea
C12H14N3O28PS8	NA	NA	9.8003	0.0029986	2.5231	0.0055199	bean - cowpea; bean - pigeon pea
UNPD173113	Steroids and steroid derivatives	NA	9.792	0.003008	2.5217	0.0055242	cowpea - bean; pigeon pea - bean
Piptamine	Benzene and substituted derivatives	Phenylmethylamines	9.7288	0.0030813	2.5113	0.0056454	pigeon pea - bean; pigeon pea - cowpea
UNPD191783	Prenol lipids	Sesquiterpenoids	9.7075	0.0031065	2.5077	0.0056775	cowpea - bean; pigeon pea - bean
C29H65NO3S2	NA	NA	9.7016	0.0031134	2.5068	0.0056775	cowpea - bean; pigeon pea - bean
DAT(16:0/23:0(2Me[S],3OH[S],4Me[S],6Me[S]))	Saccharolipids	Acyltrehaloses	9.6162	0.0032171	2.4925	0.0058527	bean - cowpea; bean - pigeon pea
Erythrinasinate A	Cinnamic acids and derivatives	Hydroxycinnamic acids and derivatives	9.5769	0.0032661	2.486	0.0059279	bean - pigeon pea; cowpea - pigeon pea
C11H6N20O20S6	NA	NA	9.5663	0.0032794	2.4842	0.0059382	cowpea - bean; pigeon pea - bean; pigeon pea - cowpea
C52H115N13O2S	NA	NA	9.4219	0.003468	2.4599	0.0062651	cowpea - bean; pigeon pea - bean
PC(16:0/16:0)_2	Glycerophospholipids	Glycerophosphocholines	9.3887	0.0035131	2.4543	0.0063318	cowpea - bean; cowpea - pigeon pea
C35H90N9O5PS4	NA	NA	9.2955	0.0036436	2.4385	0.0065517	cowpea - bean; pigeon pea - bean
Cohibin C_2	Fatty Acyls	Fatty alcohols	9.1224	0.003901	2.4088	0.0069984	bean - cowpea; pigeon pea - cowpea
Sitoindoside II_1	Steroids and steroid derivatives	Stigmastanes and derivatives	9.1023	0.0039323	2.4054	0.0070382	cowpea - bean; cowpea - pigeon pea
C26H66N9O5P	NA	NA	9.0698	0.0039834	2.3997	0.0071132	cowpea - bean
C34H89N23O2S	NA	NA	9.06	0.0039991	2.398	0.0071248	cowpea - bean; cowpea - pigeon pea
N-2-hydroxylignoceroylsphingosine	Organooxygen compounds	Alcohols and polyols	8.9512	0.0041769	2.3791	0.0074246	cowpea - bean; cowpea - pigeon pea
PC(P-18:1(11Z)/14:0)	Glycerophospholipids	Glycerophosphocholines	8.9212	0.0042276	2.3739	0.0074974	cowpea - bean; pigeon pea - bean
UNPD17018	Carboxylic acids and derivatives	Amino acids, peptides, and analogues	8.9014	0.0042614	2.3705	0.0075401	bean - cowpea; bean - pigeon pea
UNPD33838_1	Fatty Acyls	Fatty acid esters	8.8528	0.0043457	2.3619	0.0076719	pigeon pea - bean; pigeon pea - cowpea
PE(22:2(13Z,16Z)/20:1(11Z))	Glycerophospholipids	Glycerophosphoethanolamines	8.8329	0.0043808	2.3584	0.0077162	bean - pigeon pea; cowpea - pigeon pea
C38H107N19OS3	NA	NA	8.8037	0.0044329	2.3533	0.0077902	cowpea - bean; cowpea - pigeon pea
UNPD214945	Glycerolipids	Triradylcglycerols	8.7796	0.0044765	2.3491	0.0078491	pigeon pea - bean; pigeon pea - cowpea
C21H67N29S	NA	NA	8.7318	0.0045643	2.3406	0.007985	pigeon pea - bean; pigeon pea - cowpea
M = 70.0798	NA	NA	8.595	0.004827	2.3163	0.0084254	cowpea - bean; pigeon pea - bean
2-[[(5R,6S,9R)-14-acetamido-5-methoxy-3,6,9-trimethyl-2-oxo-11-oxa-3,8-diazabicyclo[10.4.0]hexadeca-1(12),13,15-trien-8-yl]methyl]benzoic acid	Macrolactams	NA	8.5601	0.0048969	2.3101	0.0085284	bean - cowpea; bean - pigeon pea
C47H102N9O8P	NA	NA	8.5281	0.004962	2.3043	0.0086224	bean - cowpea; bean - pigeon pea
UNPD201712	Sphingolipids	Glycosphingolipids	8.3504	0.0053423	2.2723	0.0092624	pigeon pea - bean; pigeon pea - cowpea
PC(16:0/20:1(11Z))_1	Glycerophospholipids	Glycerophosphocholines	8.3196	0.0054116	2.2667	0.0093615	cowpea - bean; pigeon pea - bean
1-O-(6-acetamido-6-deoxy-alpha-D-galactosyl)-N-[(15Z)-tetracos-15-enoyl]phytosphingosine	Fatty Acyls	Fatty acyl glycosides	8.2651	0.0055368	2.2567	0.0095569	bean - cowpea; bean - pigeon pea
DG(16:0/20:5(5Z,8Z,11Z,14Z,17Z)/0:0)	Glycerolipids	Diradylglycerols	8.2275	0.0056251	2.2499	0.0096877	cowpea - bean
PC(24:0/18:2(9Z,12Z))	Glycerophospholipids	Glycerophosphocholines	8.207	0.0056741	2.2461	0.0097354	cowpea - bean; cowpea - pigeon pea
UNPD9163	Prenol lipids	Triterpenoids	8.2005	0.0056896	2.2449	0.0097354	bean - cowpea; bean - pigeon pea
3-(all-trans-nonaprenyl)benzene-1,2-diol	Prenol lipids	Polyprenylphenols	8.2001	0.0056905	2.2448	0.0097354	cowpea - bean; cowpea - pigeon pea
C22H69N19O4S	NA	NA	8.1817	0.005735	2.2415	0.0097899	bean - cowpea; pigeon pea - cowpea
C28H76N21O3P	NA	NA	7.976	0.0062605	2.2034	0.010663	pigeon pea - bean; pigeon pea - cowpea
PG(22:1(11Z)/20:0)	Glycerophospholipids	Glycerophosphoglycerols	7.9391	0.0063605	2.1965	0.010783	bean - cowpea; bean - pigeon pea
C33H94N21O2PS	NA	NA	7.9352	0.0063712	2.1958	0.010783	bean - cowpea
PC(18:2(9Z,12Z)/18:3(9Z,12Z,15Z))_2	Glycerophospholipids	Glycerophosphocholines	7.9348	0.0063724	2.1957	0.010783	cowpea - bean
TG(16:0/18:1(9Z)/18:2(9Z,12Z))_1	Glycerolipids	Triradylcglycerols	7.8897	0.0064975	2.1873	0.010971	cowpea - bean; pigeon pea - bean
C11H4N20O20S6	NA	NA	7.8309	0.0066649	2.1762	0.011229	pigeon pea - bean; pigeon pea - cowpea
C34H80N2O3S3	NA	NA	7.7895	0.006786	2.1684	0.011408	bean - cowpea
UNPD146654	Carboxylic acids and derivatives	Amino acids, peptides, and analogues	7.7523	0.006897	2.1613	0.01157	pigeon pea - cowpea
Oligomycin F	Macrolides and analogues	NA	7.7454	0.0069178	2.16	0.01158	cowpea - bean; pigeon pea - bean
UNPD89126_2	Indolizidines	NA	7.6761	0.0071308	2.1469	0.01191	cowpea - bean; pigeon pea - bean
PE(P-18:0/22:2(13Z,16Z))	Glycerophospholipids	Glycerophosphoethanolamines	7.6683	0.0071553	2.1454	0.011926	pigeon pea - bean; pigeon pea - cowpea
C37H82N6O2S	NA	NA	7.6165	0.0073202	2.1355	0.012153	pigeon pea - cowpea
3,4,5,13,21,22,23-heptahydroxy-8,18-dioxo-12-(3,4,5-trihydroxybenzoyloxy)-9,14,17-trioxatetracyclo[17.4.0.0??,???.0?????,?????]tricosa-1(23),2,4,6,19,21-hexaen-11-yl 3,4,5-trihydroxybenzoate	Tannins	Hydrolyzable tannins	7.6156	0.0073229	2.1353	0.012153	pigeon pea - bean; pigeon pea - cowpea
UNPD111092	Tetrapyrroles and derivatives	Chlorins	7.3868	0.0081069	2.0911	0.013425	cowpea - bean; cowpea - pigeon pea
C26H77N19O5S	NA	NA	7.3348	0.0082983	2.081	0.013712	pigeon pea - bean; pigeon pea - cowpea
PC(22:4(7Z,10Z,13Z,16Z)/18:0)	Glycerophospholipids	Glycerophosphocholines	7.3237	0.00834	2.0788	0.013752	pigeon pea - bean; pigeon pea - cowpea
C60H102N2O3	NA	NA	7.313	0.0083802	2.0767	0.013789	pigeon pea - bean; pigeon pea - cowpea
PC(18:3(9Z,12Z,15Z)/20:0)	Glycerophospholipids	Glycerophosphocholines	7.2997	0.0084306	2.0741	0.013843	cowpea - bean; cowpea - pigeon pea
22:3-Glc-Stigmasterol_3	Steroids and steroid derivatives	Stigmastanes and derivatives	7.2621	0.0085751	2.0668	0.01405	bean - cowpea; bean - pigeon pea
TG(14:0/21:0/22:3(10Z,13Z,16Z))[iso6]	Glycerolipids	Triradylcglycerols	7.2442	0.0086447	2.0633	0.014134	cowpea - bean; cowpea - pigeon pea
UNPD31882_4	Cinnamic acids and derivatives	Hydroxycinnamic acids and derivatives	7.2366	0.0086745	2.0618	0.014153	bean - cowpea; pigeon pea - cowpea
C20H39N5O6S16	NA	NA	7.1918	0.0088527	2.0529	0.014414	cowpea - bean; pigeon pea - bean
1-(14-methyl-pentadecanoyl)-2-(8-[3]-ladderane-octanyl)-sn-glycerol_4	Glycerolipids	Diradylglycerols	6.9971	0.0096792	2.0142	0.015726	pigeon pea - bean; pigeon pea - cowpea
C45H106N12O3S2	NA	NA	6.9716	0.0097936	2.0091	0.015879	pigeon pea - bean; pigeon pea - cowpea
PC(18:1(9Z)/18:1(9Z))_1	Glycerophospholipids	Glycerophosphocholines	6.8098	0.01056	1.9763	0.017085	pigeon pea - cowpea
C38H100N17O2PS	NA	NA	6.7452	0.010885	1.9632	0.017575	cowpea - bean; pigeon pea - bean
C39H81N17O2	NA	NA	6.7253	0.010987	1.9591	0.017703	cowpea - bean; cowpea - pigeon pea
C15N5O2PS14	NA	NA	6.7112	0.011061	1.9562	0.017784	bean - cowpea; bean - pigeon pea
Montecristin_1	Fatty Acyls	Fatty alcohols	6.6596	0.011334	1.9456	0.018186	pigeon pea - bean; pigeon pea - cowpea
PE(16:0/18:1(9Z))	Glycerophospholipids	Glycerophosphoethanolamines	6.6448	0.011414	1.9426	0.018276	bean - cowpea; bean - pigeon pea
C2N4O2S	NA	NA	6.5747	0.011801	1.9281	0.018845	pigeon pea - bean; pigeon pea - cowpea
C45H84O4	NA	NA	6.5718	0.011818	1.9275	0.018845	bean - cowpea
22:2-Glc-Stigmasterol_2	Steroids and steroid derivatives	Stigmastanes and derivatives	6.55	0.011941	1.9229	0.018984	pigeon pea - bean; pigeon pea - cowpea
PG(22:0/22:1(11Z))_2	Glycerophospholipids	Glycerophosphoglycerols	6.5478	0.011954	1.9225	0.018984	bean - pigeon pea; cowpea - pigeon pea
Artemoin A	Fatty Acyls	Fatty alcohols	6.5266	0.012076	1.9181	0.019138	cowpea - bean; pigeon pea - bean
C43H103N13O3S2	NA	NA	6.5211	0.012107	1.917	0.019149	cowpea - bean; pigeon pea - bean
PC(18:2(9Z,12Z)/18:1(9Z))_1	Glycerophospholipids	Glycerophosphocholines	6.5155	0.01214	1.9158	0.019162	pigeon pea - bean; pigeon pea - cowpea
PC(20:4(8Z,11Z,14Z,17Z)/18:1(11Z))	Glycerophospholipids	Glycerophosphocholines	6.4588	0.012475	1.9039	0.019651	cowpea - bean; pigeon pea - bean
Dieporeticenin_7	Fatty Acyls	Fatty alcohols	6.4125	0.012757	1.8943	0.020054	cowpea - bean; cowpea - pigeon pea
1,2-Di-(9Z,12Z-octadecadienoyl)-sn-glycero-3-phosphate	Glycerophospholipids	Glycerophosphates	6.3815	0.01295	1.8877	0.020316	pigeon pea - bean; pigeon pea - cowpea
PC(20:5(5Z,8Z,11Z,14Z,17Z)/18:3(6Z,9Z,12Z))	Glycerophospholipids	Glycerophosphocholines	6.3736	0.013	1.8861	0.020353	cowpea - bean
UNPD148476	Fatty Acyls	Fatty acid esters	6.3304	0.013275	1.877	0.020742	cowpea - bean; pigeon pea - bean
C31H82N12S2	NA	NA	6.2393	0.013879	1.8576	0.021643	bean - pigeon pea; cowpea - pigeon pea
1,2-di-(9Z,12Z-octadecadienoyl)-3-(beta-D-galactosyl)-sn-glycerol_2	Glycerolipids	Glycosylglycerols	6.2142	0.014051	1.8523	0.021867	cowpea - pigeon pea
Dieporeticenin_2	Fatty Acyls	Fatty alcohols	6.2015	0.014139	1.8496	0.02196	cowpea - pigeon pea
PE(22:0/22:2(13Z,16Z))	Glycerophospholipids	Glycerophosphoethanolamines	6.1119	0.014779	1.8304	0.022907	cowpea - bean; cowpea - pigeon pea
PC(16:1(9Z)/22:6(4Z,7Z,10Z,13Z,16Z,19Z))_2	Glycerophospholipids	Glycerophosphocholines	6.0738	0.01506	1.8222	0.023297	cowpea - bean; pigeon pea - bean
2-amino-3-methoxy-6-methyl-5-[(2E,6E,10E,14E,18E,22E,26E,30E)-3,7,11,15,19,23,27,31,35-nonamethylhexatriaconta-2,6,10,14,18,22,26,30,34-nonaenyl]-p-benzoquinone	Prenol lipids	Quinone and hydroquinone lipids	5.9828	0.01576	1.8024	0.024331	bean - cowpea; bean - pigeon pea
Myrigalone E	Linear 1,3-diarylpropanoids	Chalcones and dihydrochalcones	5.9394	0.016107	1.793	0.024817	cowpea - bean; cowpea - pigeon pea
C23H62N22O3	NA	NA	5.9093	0.016353	1.7864	0.025145	cowpea - bean; pigeon pea - bean
TG(18:2(9Z,12Z)/20:1(11Z)/20:1(11Z))	Glycerolipids	Triradylcglycerols	5.903	0.016405	1.785	0.025175	cowpea - bean
22:3-Glc-Stigmasterol_1	Steroids and steroid derivatives	Stigmastanes and derivatives	5.8975	0.01645	1.7838	0.025195	cowpea - pigeon pea
35-amino-3-methylbacteriohopane-31,32,33,34-tetrol_4	Prenol lipids	Hopanoids	5.7492	0.017736	1.7511	0.027112	pigeon pea - bean
C12H16N10O30P2	NA	NA	5.7254	0.017953	1.7459	0.02739	cowpea - bean
C14H35NO20S13	NA	NA	5.6524	0.018638	1.7296	0.028328	cowpea - bean; cowpea - pigeon pea
PE(16:0/18:2(9Z,12Z))_3	Glycerophospholipids	Glycerophosphoethanolamines	5.6521	0.018642	1.7295	0.028328	pigeon pea - bean; pigeon pea - cowpea
2-(acetamidomethylidene)succinic acid_1	Fatty Acyls	Fatty acids and conjugates	5.5901	0.019248	1.7156	0.029193	cowpea - bean
C28H73N5S3	NA	NA	5.5582	0.019569	1.7084	0.029622	cowpea - bean; pigeon pea - bean
C34H81N17O4	NA	NA	5.5212	0.019949	1.7001	0.030137	cowpea - bean; cowpea - pigeon pea
C14H17O29P7S	NA	NA	5.3836	0.02144	1.6688	0.032327	pigeon pea - bean; pigeon pea - cowpea
PE(16:0/22:1(13Z))	Glycerophospholipids	Glycerophosphoethanolamines	5.3524	0.021796	1.6616	0.03274	bean - cowpea; pigeon pea - cowpea
UNPD110471	Steroids and steroid derivatives	Steroidal glycosides	5.3522	0.021799	1.6616	0.03274	bean - cowpea; bean - pigeon pea
Trinoranastreptene	Unsaturated hydrocarbons	Branched unsaturated hydrocarbons	5.263	0.022855	1.641	0.034261	pigeon pea - bean; pigeon pea - cowpea
C30H59N5O5	NA	NA	5.2525	0.022983	1.6386	0.034386	cowpea - bean; pigeon pea - bean
PE(24:1(15Z)/P-18:1(9Z))	Glycerophospholipids	Glycerophosphoethanolamines	5.2204	0.02338	1.6312	0.034913	pigeon pea - bean; pigeon pea - cowpea
C14H3N20O2PS13	NA	NA	5.1881	0.023789	1.6236	0.035455	cowpea - pigeon pea
C53H96O7	NA	NA	5.173	0.023982	1.6201	0.035673	cowpea - bean; cowpea - pigeon pea
TG(18:1(9Z)/18:3(6Z,9Z,12Z)/18:4(6Z,9Z,12Z,15Z))	Glycerolipids	Triradylcglycerols	5.1613	0.024133	1.6174	0.035829	bean - cowpea; bean - pigeon pea
LysoPC(22:0)	Glycerophospholipids	Glycerophosphocholines	5.1404	0.024407	1.6125	0.036155	cowpea - pigeon pea
UNPD116925	Prenol lipids	Polyprenols	5.1374	0.024445	1.6118	0.036155	bean - cowpea
C24H61N11O3S	NA	NA	5.103	0.024903	1.6037	0.036762	cowpea - bean; pigeon pea - bean
5-(2-Hydroxyethyl)-4-methylthiazole acetate_1	Azoles	Thiazoles	5.0434	0.025721	1.5897	0.037897	pigeon pea - bean
PE(16:0/16:0)	Glycerophospholipids	Glycerophosphoethanolamines	5.0166	0.026098	1.5834	0.03838	cowpea - bean; cowpea - pigeon pea
M = 137.1667	NA	NA	4.9929	0.026438	1.5778	0.038806	bean - pigeon pea; cowpea - pigeon pea
C23H62N18OS2	NA	NA	4.9817	0.026601	1.5751	0.038971	cowpea - bean; cowpea - pigeon pea
PC(18:0/16:0)	Glycerophospholipids	Glycerophosphocholines	4.9045	0.02775	1.5567	0.040578	cowpea - bean; cowpea - pigeon pea
C16H25O25PS11	NA	NA	4.8615	0.028417	1.5464	0.041475	cowpea - bean; pigeon pea - bean
UNPD11778	Glycerolipids	Triradylcglycerols	4.8535	0.028542	1.5445	0.041579	cowpea - bean
PI(16:1(9Z)/18:1(9Z))	Glycerophospholipids	Glycerophosphoinositols	4.7762	0.029792	1.5259	0.043319	pigeon pea - bean
PC(16:1(9Z)/22:6(4Z,7Z,10Z,13Z,16Z,19Z))_1	Glycerophospholipids	Glycerophosphocholines	4.7698	0.029899	1.5243	0.043392	cowpea - bean
PC(16:0/18:1(9Z))_2	Glycerophospholipids	Glycerophosphocholines	4.7462	0.030295	1.5186	0.043885	cowpea - bean; pigeon pea - bean
2-acetyl-1-alkyl-sn-glycero-3-phosphocholine	Glycerophospholipids	Glycerophosphocholines	4.7367	0.030456	1.5163	0.044037	cowpea - pigeon pea
5-(2-Hydroxyethyl)-4-methylthiazole acetate_2	Azoles	Thiazoles	4.721	0.030726	1.5125	0.044343	cowpea - bean; pigeon pea - bean
TG(18:1(9Z)/18:2(9Z,12Z)/18:2(9Z,12Z))_1	Glycerolipids	Triradylcglycerols	4.7145	0.030837	1.5109	0.044421	pigeon pea - bean; pigeon pea - cowpea
C12H41O30PS9	NA	NA	4.6901	0.031261	1.505	0.044949	cowpea - bean; pigeon pea - bean
22:1-Glc-cholesterol	Steroids and steroid derivatives	Steroidal glycosides	4.6578	0.031836	1.4971	0.04563	cowpea - bean
PC(18:3(9Z,12Z,15Z)/18:3(9Z,12Z,15Z))_2	Glycerophospholipids	Glycerophosphocholines	4.655	0.031885	1.4964	0.04563	cowpea - bean; pigeon pea - bean
C22H73N27O2	NA	NA	4.6535	0.031911	1.4961	0.04563	pigeon pea - bean; pigeon pea - cowpea
C26H71N23	NA	NA	4.623	0.032466	1.4886	0.046337	cowpea - bean; pigeon pea - bean
UNPD75462	Fatty Acyls	Fatty amides	4.6001	0.03289	1.4829	0.046855	cowpea - bean; pigeon pea - bean
UNPD101598	Fatty Acyls	Eicosanoids	4.5737	0.033385	1.4764	0.047475	pigeon pea - bean; pigeon pea - cowpea
Clavepictine B	Quinolizines	NA	4.5668	0.033515	1.4748	0.047572	cowpea - bean; pigeon pea - bean
C19H33N6O3PS18	NA	NA	4.5426	0.03398	1.4688	0.048091	pigeon pea - bean; pigeon pea - cowpea
C37H98N16O5S2	NA	NA	4.5413	0.034005	1.4685	0.048091	bean - cowpea; bean - pigeon pea
Ganoderol A	Prenol lipids	Triterpenoids	4.5233	0.034355	1.464	0.048494	cowpea - bean; cowpea - pigeon pea
C16H26N2O11S15	NA	NA	4.5203	0.034415	1.4633	0.048494	bean - cowpea; bean - pigeon pea
C46H95N10O5PS	NA	NA	4.4694	0.035431	1.4506	0.049834	cowpea - pigeon pea

## Sheet: cowpea analysis
metabolite	class	subclass	f.value	p.value	-LOG10(p.value)	FDR	Fisher's LSD
C18H34N6O6S16	NA	NA	2084.8	2.97e-09	8.5277	2.3e-06	dagbantuya - sangyi; dagbantuya - tukara; sangyi - tukara
C45H106N12O3S2	NA	NA	906.73	3.59e-08	7.4454	1.39e-05	dagbantuya - sangyi; dagbantuya - tukara; sangyi - tukara
C14H47N4O32PS12	NA	NA	566.46	1.46e-07	6.835	3.78e-05	dagbantuya - sangyi; tukara - dagbantuya; tukara - sangyi
1,2-Di-(9Z,12Z,15Z-octadecatrienoyl)-3-(Galactosyl-alpha-1-6-Galactosyl-beta-1)-glycerol	Glycerolipids	Glycosylglycerols	416.89	3.65e-07	6.438	6.46e-05	tukara - dagbantuya; tukara - sangyi
Uvarigrin;(+)-Uvarigrin	Fatty Acyls	Fatty alcohols	398.61	4.17e-07	6.3801	6.46e-05	dagbantuya - sangyi; dagbantuya - tukara; sangyi - tukara
C43H99N17O4	NA	NA	327.78	7.46e-07	6.1272	6.73e-05	dagbantuya - sangyi; dagbantuya - tukara; sangyi - tukara
PE(18:3(9Z,12Z,15Z)/16:0)	Glycerophospholipids	Glycerophosphoethanolamines	327.54	7.48e-07	6.1263	6.73e-05	sangyi - dagbantuya; tukara - dagbantuya; tukara - sangyi
C53H96O7	NA	NA	326.23	7.57e-07	6.1211	6.73e-05	dagbantuya - sangyi; dagbantuya - tukara; sangyi - tukara
C38H107N19OS3	NA	NA	322.74	7.81e-07	6.1072	6.73e-05	dagbantuya - sangyi; dagbantuya - tukara; sangyi - tukara
C20H39N5O6S16	NA	NA	305.1	9.23e-07	6.0347	6.82e-05	dagbantuya - sangyi; dagbantuya - tukara
Betaine_2	Carboxylic acids and derivatives	Amino acids, peptides, and analogues	300.29	9.68e-07	6.0142	6.82e-05	sangyi - dagbantuya; dagbantuya - tukara; sangyi - tukara
TG(15:0/20:4(5Z,8Z,11Z,14Z)/20:5(5Z,8Z,11Z,14Z,17Z))	Glycerolipids	Triradylcglycerols	284.48	1.14e-06	5.9445	7.34e-05	tukara - dagbantuya; tukara - sangyi
C41H68O7	NA	NA	275.85	1.25e-06	5.9048	7.42e-05	dagbantuya - sangyi; dagbantuya - tukara; sangyi - tukara
C38H100N17O2PS	NA	NA	260.09	1.48e-06	5.829	7.97e-05	dagbantuya - sangyi; dagbantuya - tukara; sangyi - tukara
TG(17:1(9Z)/18:0/18:2(9Z,12Z))[iso6]	Glycerolipids	Triradylcglycerols	256.37	1.55e-06	5.8104	7.97e-05	dagbantuya - sangyi; tukara - dagbantuya; tukara - sangyi
PC(18:2(9Z,12Z)/18:1(9Z))_2	Glycerophospholipids	Glycerophosphocholines	251.14	1.64e-06	5.7838	7.97e-05	tukara - dagbantuya; tukara - sangyi
UNPD215131	Carboxylic acids and derivatives	Amino acids, peptides, and analogues	237.82	1.93e-06	5.7137	8.81e-05	sangyi - dagbantuya; tukara - dagbantuya; sangyi - tukara
PE(16:0/16:0)	Glycerophospholipids	Glycerophosphoethanolamines	228.22	2.18e-06	5.6607	9.4e-05	sangyi - dagbantuya; dagbantuya - tukara; sangyi - tukara
PE(18:2(9Z,12Z)/18:2(9Z,12Z))_1	Glycerophospholipids	Glycerophosphoethanolamines	218.66	2.48e-06	5.6057	0.00010112	sangyi - dagbantuya; tukara - dagbantuya; sangyi - tukara
cis-Reticulatacin-10-one	Fatty Acyls	Fatty alcohols	206.85	2.92e-06	5.5343	0.00011065	dagbantuya - sangyi; dagbantuya - tukara
PE(16:1(9Z)/22:2(13Z,16Z))	Glycerophospholipids	Glycerophosphoethanolamines	205.05	3e-06	5.5231	0.00011065	dagbantuya - sangyi; tukara - dagbantuya; tukara - sangyi
22:3-Glc-Stigmasterol_1	Steroids and steroid derivatives	Stigmastanes and derivatives	192.85	3.59e-06	5.4444	0.00012019	dagbantuya - sangyi; dagbantuya - tukara; sangyi - tukara
PI(O-20:0/21:0)	Glycerophospholipids	Glycerophosphoinositols	189.24	3.8e-06	5.4202	0.00012019	dagbantuya - sangyi; dagbantuya - tukara
C16H38N12O4S16	NA	NA	188.05	3.87e-06	5.4121	0.00012019	dagbantuya - sangyi; dagbantuya - tukara; sangyi - tukara
C37H62O4	NA	NA	187.96	3.88e-06	5.4115	0.00012019	dagbantuya - sangyi; dagbantuya - tukara
beta-sitosterol glucoside-3'-O-hexacosanoicate	Steroids and steroid derivatives	Stigmastanes and derivatives	184.14	4.12e-06	5.3851	0.0001228	dagbantuya - sangyi; dagbantuya - tukara; sangyi - tukara
C28H75N27O5	NA	NA	181.57	4.29e-06	5.3671	0.00012326	dagbantuya - sangyi; dagbantuya - tukara
C11H9N22O23PS4	NA	NA	171.69	5.06e-06	5.2955	0.00014018	dagbantuya - sangyi; dagbantuya - tukara; sangyi - tukara
Uvaricin	Fatty Acyls	Fatty alcohols	148.43	7.77e-06	5.1093	0.0002013	dagbantuya - sangyi; dagbantuya - tukara; sangyi - tukara
C27H78N32O2	NA	NA	148.12	7.82e-06	5.1066	0.0002013	dagbantuya - sangyi; dagbantuya - tukara; sangyi - tukara
C21H80N42O2	NA	NA	146.68	8.05e-06	5.0941	0.0002013	dagbantuya - sangyi; dagbantuya - tukara
C37H83N7O5S	NA	NA	144.1	8.48e-06	5.0714	0.00020166	dagbantuya - sangyi; dagbantuya - tukara
C15H37NO25S11	NA	NA	143.5	8.59e-06	5.0662	0.00020166	dagbantuya - sangyi; dagbantuya - tukara
PC(22:2(13Z,16Z)/22:6(4Z,7Z,10Z,13Z,16Z,19Z))	Glycerophospholipids	Glycerophosphocholines	136.69	9.91e-06	5.0041	0.00021341	sangyi - dagbantuya; tukara - dagbantuya; sangyi - tukara
1-O-linoleoyl-2-O-oleoyl-3-O-alpha-D-galactosyl-sn-glycerol_1	Glycerolipids	Glycosylglycerols	136.25	1e-05	5	0.00021341	sangyi - dagbantuya; tukara - dagbantuya; tukara - sangyi
C35H58N12O6	NA	NA	134.29	1.04e-05	4.9816	0.00021341	sangyi - dagbantuya; tukara - dagbantuya; sangyi - tukara
C53H98O7	NA	NA	133.24	1.07e-05	4.9716	0.00021341	dagbantuya - sangyi; dagbantuya - tukara; sangyi - tukara
C47H102N9O8P	NA	NA	132.95	1.07e-05	4.9688	0.00021341	dagbantuya - sangyi; dagbantuya - tukara; sangyi - tukara
PE(16:0/18:2(9Z,12Z))_2	Glycerophospholipids	Glycerophosphoethanolamines	132.51	1.09e-05	4.9645	0.00021341	sangyi - dagbantuya; tukara - dagbantuya
TG(19:0/20:2(11Z,14Z)/20:4(5Z,8Z,11Z,14Z))[iso6]	Glycerolipids	Triradylcglycerols	131.83	1.1e-05	4.958	0.00021341	tukara - dagbantuya; tukara - sangyi
C11H41N6O24PS11	NA	NA	124.6	1.3e-05	4.8861	0.00024272	dagbantuya - sangyi; dagbantuya - tukara
DG(16:0/18:3(9Z,12Z,15Z)/0:0)	Fatty Acyls	Lineolic acids and derivatives	124.09	1.32e-05	4.8809	0.00024272	dagbantuya - sangyi; dagbantuya - tukara; tukara - sangyi
20:1-Glc-Sitosterol	Steroids and steroid derivatives	Stigmastanes and derivatives	119.81	1.46e-05	4.8363	0.00025075	dagbantuya - sangyi; dagbantuya - tukara
UNPD72985	Steroids and steroid derivatives	Ergostane steroids	119.37	1.47e-05	4.8317	0.00025075	dagbantuya - sangyi; dagbantuya - tukara; sangyi - tukara
UNPD70435	Steroids and steroid derivatives	Stigmastanes and derivatives	119.15	1.48e-05	4.8293	0.00025075	dagbantuya - sangyi; dagbantuya - tukara
PG(22:1(11Z)/20:0)	Glycerophospholipids	Glycerophosphoglycerols	118.96	1.49e-05	4.8273	0.00025075	dagbantuya - sangyi; tukara - dagbantuya; tukara - sangyi
C52H103O8P_1	NA	NA	115.85	1.61e-05	4.7937	0.00026518	dagbantuya - tukara; sangyi - tukara
Ins-1-P-Cer(d20:0/26:0)	Sphingolipids	Phosphosphingolipids	113.47	1.71e-05	4.7673	0.00027026	dagbantuya - sangyi; dagbantuya - tukara; sangyi - tukara
22:2-Glc-Stigmasterol_2	Steroids and steroid derivatives	Stigmastanes and derivatives	113.54	1.71e-05	4.7681	0.00027026	dagbantuya - tukara; sangyi - tukara
TG(15:0/18:1(9Z)/18:1(9Z))	Glycerolipids	Triradylcglycerols	111.12	1.82e-05	4.7407	0.00027652	dagbantuya - sangyi; tukara - dagbantuya; tukara - sangyi
PC(24:1(15Z)/24:1(15Z))	Glycerophospholipids	Glycerophosphocholines	110.95	1.83e-05	4.7387	0.00027652	dagbantuya - sangyi; dagbantuya - tukara; sangyi - tukara
C35H94N27O2P	NA	NA	110.32	1.86e-05	4.7316	0.00027652	dagbantuya - sangyi; dagbantuya - tukara; sangyi - tukara
PG(22:0/22:1(11Z))_2	Glycerophospholipids	Glycerophosphoglycerols	109.48	1.9e-05	4.7219	0.00027743	dagbantuya - sangyi; dagbantuya - tukara; sangyi - tukara
35-amino-3-methylbacteriohopane-30,31,32,33,34-pentol	Prenol lipids	Hopanoids	107.3	2.01e-05	4.6963	0.00028878	dagbantuya - sangyi; dagbantuya - tukara; sangyi - tukara
PC(18:1(9Z)/22:4(7Z,10Z,13Z,16Z))	Glycerophospholipids	Glycerophosphocholines	102.93	2.27e-05	4.6437	0.00032003	sangyi - dagbantuya; tukara - dagbantuya; tukara - sangyi
C14H8N18O34S	NA	NA	96.705	2.72e-05	4.5648	0.00036344	dagbantuya - sangyi; dagbantuya - tukara
PGS	Prenol lipids	Diterpenoids	96.503	2.74e-05	4.5621	0.00036344	sangyi - dagbantuya; tukara - dagbantuya; sangyi - tukara
TG(18:1(9Z)/18:1(9Z)/20:2(11Z,14Z))	Glycerolipids	Triradylcglycerols	96.498	2.74e-05	4.5621	0.00036344	sangyi - dagbantuya; tukara - dagbantuya; tukara - sangyi
PC(18:0/20:4(5Z,8Z,11Z,14Z))	Glycerophospholipids	Glycerophosphocholines	96	2.78e-05	4.5555	0.00036344	sangyi - dagbantuya; sangyi - tukara
Ganoderol A	Prenol lipids	Triterpenoids	95.634	2.81e-05	4.5507	0.00036344	dagbantuya - sangyi; tukara - sangyi
C14N25O19PS4	NA	NA	93.523	3e-05	4.5225	0.000373	dagbantuya - sangyi; dagbantuya - tukara
PC(22:2(13Z,16Z)/24:1(15Z))	Glycerophospholipids	Glycerophosphocholines	93.022	3.05e-05	4.5158	0.000373	dagbantuya - sangyi; dagbantuya - tukara; sangyi - tukara
C14H35NO20S13	NA	NA	92.831	3.07e-05	4.5132	0.000373	dagbantuya - sangyi; dagbantuya - tukara; sangyi - tukara
3-(all-trans-nonaprenyl)benzene-1,2-diol	Prenol lipids	Polyprenylphenols	92.703	3.08e-05	4.5114	0.000373	sangyi - dagbantuya; tukara - dagbantuya; tukara - sangyi
Tonkinelin	Fatty Acyls	Fatty alcohols	90.978	3.25e-05	4.4877	0.00038786	dagbantuya - sangyi; dagbantuya - tukara
DG(16:1(9Z)/18:3(9Z,12Z,15Z)/0:0)	Fatty Acyls	Lineolic acids and derivatives	89.608	3.4e-05	4.4686	0.00039918	dagbantuya - sangyi; dagbantuya - tukara
TG(18:2(9Z,12Z)/18:2(9Z,12Z)/18:2(9Z,12Z))_2	Glycerolipids	Triradylcglycerols	89.053	3.46e-05	4.4607	0.00040039	dagbantuya - sangyi; dagbantuya - tukara
C45H99N11O6	NA	NA	85.628	3.88e-05	4.4113	0.00044203	dagbantuya - sangyi; dagbantuya - tukara; sangyi - tukara
22:0-Glc-Sitosterol	Steroids and steroid derivatives	Stigmastanes and derivatives	85.069	3.95e-05	4.4031	0.00044247	dagbantuya - sangyi; dagbantuya - tukara; sangyi - tukara
DG(18:1(9Z)/18:3(9Z,12Z,15Z)/0:0)	Fatty Acyls	Lineolic acids and derivatives	84.746	4e-05	4.3983	0.00044247	dagbantuya - sangyi; dagbantuya - tukara
C37H97N17O3S	NA	NA	82.629	4.3e-05	4.3665	0.00046143	tukara - dagbantuya; tukara - sangyi
Citrusin IV	Carboxylic acids and derivatives	Amino acids, peptides, and analogues	82.489	4.32e-05	4.3644	0.00046143	sangyi - dagbantuya; tukara - dagbantuya; tukara - sangyi
C12H20N6O17S12	NA	NA	82.326	4.35e-05	4.3619	0.00046143	dagbantuya - sangyi; dagbantuya - tukara
C26H71N23	NA	NA	79.967	4.73e-05	4.3254	0.00049513	dagbantuya - sangyi; tukara - dagbantuya; tukara - sangyi
DG(18:3(6Z,9Z,12Z)/18:2(9Z,12Z)/0:0)	Fatty Acyls	Lineolic acids and derivatives	78.914	4.91e-05	4.3087	0.00049797	dagbantuya - sangyi; dagbantuya - tukara; sangyi - tukara
TG(17:2(9Z,12Z)/21:0/22:4(7Z,10Z,13Z,16Z))[iso6]	Glycerolipids	Triradylcglycerols	78.948	4.91e-05	4.3093	0.00049797	dagbantuya - sangyi; tukara - dagbantuya; tukara - sangyi
C43H97N17O4	NA	NA	78.713	4.95e-05	4.3055	0.00049797	dagbantuya - sangyi; dagbantuya - tukara; sangyi - tukara
C18H31N6O5PS16_2	NA	NA	78.293	5.03e-05	4.2988	0.00049797	dagbantuya - sangyi; dagbantuya - tukara; sangyi - tukara
C14H27N4O19PS12	NA	NA	78.024	5.08e-05	4.2945	0.00049797	dagbantuya - sangyi; dagbantuya - tukara; sangyi - tukara
PC(18:2(9Z,12Z)/18:2(9Z,12Z))_1	Glycerophospholipids	Glycerophosphocholines	76.956	5.28e-05	4.2772	0.00051171	sangyi - dagbantuya; tukara - dagbantuya; sangyi - tukara
C16H7N2O28P7	NA	NA	75.653	5.55e-05	4.2558	0.00053094	sangyi - dagbantuya; tukara - dagbantuya
C30H86N28O2S	NA	NA	73.617	6e-05	4.2216	0.00056738	dagbantuya - sangyi; dagbantuya - tukara
N-2-hydroxylignoceroylsphingosine	Organooxygen compounds	Alcohols and polyols	71.199	6.61e-05	4.1798	0.00061715	sangyi - dagbantuya; tukara - dagbantuya
PC(14:1(9Z)/18:1(9Z))	Glycerophospholipids	Glycerophosphocholines	69.457	7.1e-05	4.1489	0.00065485	sangyi - dagbantuya; tukara - dagbantuya; sangyi - tukara
PE(18:1(11Z)/22:2(13Z,16Z))	Glycerophospholipids	Glycerophosphoethanolamines	67.588	7.68e-05	4.1148	0.00069993	tukara - dagbantuya; tukara - sangyi
PE(18:1(9Z)/18:2(9Z,12Z))_2	Glycerophospholipids	Glycerophosphoethanolamines	67.078	7.85e-05	4.1054	0.000707	sangyi - dagbantuya; tukara - dagbantuya; tukara - sangyi
C11H16N6O25S9	NA	NA	66.563	8.02e-05	4.0958	0.00071451	sangyi - dagbantuya; tukara - dagbantuya
PC(16:0/18:1(9Z))_1	Glycerophospholipids	Glycerophosphocholines	64.658	8.72e-05	4.0596	0.00076777	tukara - dagbantuya; tukara - sangyi
UNPD10679	Sphingolipids	Ceramides	63.76	9.07e-05	4.0422	0.00079018	sangyi - dagbantuya; tukara - dagbantuya; sangyi - tukara
PE(18:0/18:1(9Z))	Glycerophospholipids	Glycerophosphoethanolamines	63.124	9.34e-05	4.0297	0.00080417	dagbantuya - sangyi; tukara - dagbantuya; tukara - sangyi
PC(16:0/14:0)	Glycerophospholipids	Glycerophosphocholines	62.856	9.45e-05	4.0244	0.00080508	sangyi - dagbantuya; dagbantuya - tukara; sangyi - tukara
PE-NMe2(18:1(9Z)/18:1(9Z))_1	Glycerophospholipids	Glycerophosphoethanolamines	62.039	9.81e-05	4.0082	0.00082612	sangyi - dagbantuya; tukara - dagbantuya; tukara - sangyi
C32H77N3O2S3	NA	NA	61.821	9.91e-05	4.0038	0.00082612	dagbantuya - sangyi; dagbantuya - tukara; tukara - sangyi
Daucosterol 6'-linoleate_2	Steroids and steroid derivatives	Stigmastanes and derivatives	60.948	0.00010325	3.9861	0.00085126	sangyi - dagbantuya; tukara - dagbantuya; sangyi - tukara
C33H79N13S	NA	NA	59.702	0.00010953	3.9605	0.00089351	sangyi - dagbantuya; tukara - dagbantuya; tukara - sangyi
N-tetracosanoylphytosphingosine	Sphingolipids	Ceramides	59.008	0.00011325	3.946	0.00091422	sangyi - dagbantuya; tukara - dagbantuya; tukara - sangyi
(2S,3S,4R,9E)-1,3,4-trihydroxyl-2-[(2'R)-2'-hydroxytetracosanoylamino]-9-octadecene	Organooxygen compounds	Alcohols and polyols	58.373	0.0001168	3.9326	0.00093318	tukara - dagbantuya; tukara - sangyi
Anabaenopeptin I;(-)-Anabaenopeptin I	Carboxylic acids and derivatives	Amino acids, peptides, and analogues	57.293	0.00012318	3.9094	0.00097416	tukara - dagbantuya; tukara - sangyi
DG(18:4(6Z,9Z,12Z,15Z)/18:3(9Z,12Z,15Z)/0:0)_1	Fatty Acyls	Lineolic acids and derivatives	55.503	0.00013485	3.8702	0.0010556	dagbantuya - sangyi; dagbantuya - tukara
TG(16:1(9Z)/16:1(9Z)/18:2(9Z,12Z))	Glycerolipids	Triradylcglycerols	55.228	0.00013676	3.864	0.0010599	dagbantuya - sangyi; dagbantuya - tukara; tukara - sangyi
3beta-Methoxy-8-labdene-7beta,15-diol	Prenol lipids	Diterpenoids	53.755	0.00014769	3.8307	0.0011332	dagbantuya - sangyi; dagbantuya - tukara
C43H103N13O3S2	NA	NA	52.902	0.00015456	3.8109	0.0011743	dagbantuya - sangyi; dagbantuya - tukara; sangyi - tukara
PE(24:0/20:1(11Z))	Glycerophospholipids	Glycerophosphoethanolamines	52.445	0.00015841	3.8002	0.0011919	dagbantuya - sangyi; dagbantuya - tukara
C34H80N2O3S3	NA	NA	52.192	0.0001606	3.7943	0.0011968	dagbantuya - sangyi; dagbantuya - tukara
PS(O-18:0/20:5(5Z,8Z,11Z,14Z,17Z))	Glycerophospholipids	Glycerophosphoserines	50.704	0.00017432	3.7587	0.0012866	dagbantuya - tukara; sangyi - tukara
C27H55NOS2	NA	NA	49.979	0.00018157	3.741	0.0013275	dagbantuya - sangyi; dagbantuya - tukara
PE(22:0/24:0)	Glycerophospholipids	Glycerophosphoethanolamines	48.904	0.00019309	3.7142	0.0013986	dagbantuya - sangyi; dagbantuya - tukara; sangyi - tukara
C23H82N37O2P	NA	NA	48.135	0.00020193	3.6948	0.0014491	dagbantuya - sangyi; dagbantuya - tukara; sangyi - tukara
C20H24N3O4PS17	NA	NA	47.764	0.00020639	3.6853	0.0014675	dagbantuya - sangyi; dagbantuya - tukara
DG(18:3(9Z,12Z,15Z)/18:3(9Z,12Z,15Z)/0:0)_2	Fatty Acyls	Lineolic acids and derivatives	46.593	0.00022136	3.6549	0.0015596	dagbantuya - sangyi; tukara - sangyi
UNPD100256_2	Steroids and steroid derivatives	Stigmastanes and derivatives	45.017	0.00024388	3.6128	0.0016904	dagbantuya - sangyi; dagbantuya - tukara; sangyi - tukara
DG(18:4(6Z,9Z,12Z,15Z)/18:1(9Z)/0:0)	Fatty Acyls	Lineolic acids and derivatives	44.991	0.00024428	3.6121	0.0016904	dagbantuya - sangyi; dagbantuya - tukara
C46H95N10O5PS	NA	NA	43.644	0.00026606	3.575	0.0018247	dagbantuya - tukara; sangyi - tukara
C43H109N13O3S2	NA	NA	42.749	0.00028197	3.5498	0.0019169	dagbantuya - sangyi; dagbantuya - tukara; sangyi - tukara
C18H49O7PS18	NA	NA	41.82	0.00029988	3.5231	0.0020209	dagbantuya - sangyi; dagbantuya - tukara
Sitoindoside II_1	Steroids and steroid derivatives	Stigmastanes and derivatives	40.319	0.00033214	3.4787	0.002219	sangyi - dagbantuya; tukara - dagbantuya; tukara - sangyi
C26H66N9O5P	NA	NA	40.082	0.00033767	3.4715	0.0022367	dagbantuya - sangyi; dagbantuya - tukara
UNPD214945	Glycerolipids	Triradylcglycerols	39.674	0.00034743	3.4591	0.0022779	tukara - dagbantuya; tukara - sangyi
1,2-di-(9Z,12Z-octadecadienoyl)-3-(beta-D-galactosyl)-sn-glycerol_2	Glycerolipids	Glycosylglycerols	39.579	0.00034976	3.4562	0.0022779	dagbantuya - sangyi; tukara - sangyi
TG(16:0/20:4(5Z,8Z,11Z,14Z)/20:4(5Z,8Z,11Z,14Z))	Glycerolipids	Triradylcglycerols	39.355	0.00035536	3.4493	0.002295	dagbantuya - sangyi; dagbantuya - tukara
C16H26N2O11S15	NA	NA	36.894	0.00042525	3.3714	0.0026878	dagbantuya - sangyi; dagbantuya - tukara
Erythrinasinate A	Cinnamic acids and derivatives	Hydroxycinnamic acids and derivatives	36.88	0.00042569	3.3709	0.0026878	dagbantuya - sangyi; tukara - dagbantuya; tukara - sangyi
TG(16:0/16:1(9Z)/20:4(5Z,8Z,11Z,14Z))_2	Glycerolipids	Triradylcglycerols	36.775	0.00042908	3.3675	0.0026878	dagbantuya - sangyi; dagbantuya - tukara; tukara - sangyi
C17H34N6O25S9	NA	NA	36.718	0.00043092	3.3656	0.0026878	dagbantuya - sangyi; tukara - dagbantuya; tukara - sangyi
22:3-Glc-Stigmasterol_2	Steroids and steroid derivatives	Stigmastanes and derivatives	36.639	0.00043351	3.363	0.0026878	dagbantuya - sangyi; dagbantuya - tukara; tukara - sangyi
TG(17:2(9Z,12Z)/18:0/20:0)[iso6]	Glycerolipids	Triradylcglycerols	36.273	0.00044573	3.3509	0.0027416	sangyi - dagbantuya; sangyi - tukara
PE(P-18:0/24:0)	Glycerophospholipids	Glycerophosphoethanolamines	36.125	0.00045083	3.346	0.0027511	sangyi - dagbantuya; tukara - dagbantuya; tukara - sangyi
[(2R)-2-[(Z)-11-(3-amyloxiran-2-yl)undec-9-enoyl]oxy-3-hexadecanoyloxy-propyl] 2-(trimethylammonio)ethyl phosphate_2	Glycerophospholipids	Glycerophosphocholines	35.925	0.00045779	3.3393	0.0027602	tukara - dagbantuya; tukara - sangyi
Halicylindroside A1	Organooxygen compounds	Carbohydrates and carbohydrate conjugates	35.878	0.00045946	3.3378	0.0027602	dagbantuya - sangyi; tukara - dagbantuya; tukara - sangyi
C16H41NO17S14	NA	NA	35.779	0.00046301	3.3344	0.0027602	tukara - dagbantuya; tukara - sangyi
TG(18:3(9Z,12Z,15Z)/19:1(9Z)/22:0)[iso6]	Glycerolipids	Triradylcglycerols	35.587	0.00046993	3.328	0.0027757	sangyi - dagbantuya; tukara - dagbantuya
PE(22:2(13Z,16Z)/20:0)	Glycerophospholipids	Glycerophosphoethanolamines	35.509	0.00047278	3.3253	0.0027757	tukara - dagbantuya; tukara - sangyi
C33H91N23OS	NA	NA	35.317	0.00047996	3.3188	0.0027757	dagbantuya - sangyi; tukara - dagbantuya; tukara - sangyi
PE(24:1(15Z)/P-18:1(9Z))	Glycerophospholipids	Glycerophosphoethanolamines	35.292	0.0004809	3.3179	0.0027757	tukara - dagbantuya; tukara - sangyi
DG(16:0/20:5(5Z,8Z,11Z,14Z,17Z)/0:0)	Glycerolipids	Diradylglycerols	35.222	0.00048352	3.3156	0.0027757	dagbantuya - sangyi; dagbantuya - tukara
C25H85N39	NA	NA	34.952	0.00049393	3.3063	0.0028147	dagbantuya - sangyi; dagbantuya - tukara; sangyi - tukara
TG(20:0/20:0/20:4(5Z,8Z,11Z,14Z))	Glycerolipids	Triradylcglycerols	34.528	0.00051084	3.2917	0.0028525	tukara - dagbantuya; tukara - sangyi
TG(18:1(9Z)/20:1(11Z)/22:1(13Z))	Glycerolipids	Triradylcglycerols	34.514	0.00051144	3.2912	0.0028525	dagbantuya - sangyi; tukara - dagbantuya; tukara - sangyi
1-hexadecanoyl-2-[(5S,6E,8Z,11Z,14Z)-5-hydroxyicosatetraenoyl]-sn-glycero-3-phosphocholine_1	Glycerophospholipids	Glycerophosphocholines	34.509	0.00051162	3.2911	0.0028525	tukara - dagbantuya; tukara - sangyi
PS(P-16:0/22:4(7Z,10Z,13Z,16Z))	Glycerophospholipids	Glycerophosphoserines	33.959	0.00053482	3.2718	0.0029439	tukara - dagbantuya; tukara - sangyi
PE(18:1(9Z)/18:2(9Z,12Z))_1	Glycerophospholipids	Glycerophosphoethanolamines	33.941	0.0005356	3.2712	0.0029439	sangyi - dagbantuya; tukara - dagbantuya
Myrigalone E	Linear 1,3-diarylpropanoids	Chalcones and dihydrochalcones	33.209	0.00056876	3.2451	0.0031042	sangyi - dagbantuya; sangyi - tukara
TG(17:2(9Z,12Z)/20:0/20:2(11Z,14Z))[iso6]	Glycerolipids	Triradylcglycerols	31.561	0.00065405	3.1844	0.0035447	sangyi - dagbantuya; tukara - dagbantuya; sangyi - tukara
TG(18:3(9Z,12Z,15Z)/18:3(9Z,12Z,15Z)/22:5(7Z,10Z,13Z,16Z,19Z))	Glycerolipids	Triradylcglycerols	31.292	0.00066953	3.1742	0.0035748	dagbantuya - sangyi; dagbantuya - tukara; sangyi - tukara
C31H83N9O4P2S	NA	NA	31.254	0.00067178	3.1728	0.0035748	tukara - dagbantuya; tukara - sangyi
C54H103O10P	NA	NA	31.226	0.00067344	3.1717	0.0035748	dagbantuya - sangyi; dagbantuya - tukara
C22H69N19O4S	NA	NA	31.06	0.00068332	3.1654	0.0036025	tukara - dagbantuya; tukara - sangyi
PE(P-18:0/22:2(13Z,16Z))	Glycerophospholipids	Glycerophosphoethanolamines	30.737	0.00070316	3.1529	0.0036657	tukara - dagbantuya; tukara - sangyi
C25H70N17O4PS	NA	NA	30.675	0.00070706	3.1505	0.0036657	dagbantuya - tukara; sangyi - tukara
C13H47N16O2PS13	NA	NA	30.636	0.00070949	3.1491	0.0036657	dagbantuya - sangyi; dagbantuya - tukara
C12H32N6O20S11	NA	NA	30.375	0.00072626	3.1389	0.0037275	sangyi - dagbantuya; sangyi - tukara
TG(18:0/18:2(9Z,12Z)/20:4(5Z,8Z,11Z,14Z))	Glycerolipids	Triradylcglycerols	30.193	0.0007383	3.1318	0.0037643	sangyi - dagbantuya; tukara - dagbantuya; tukara - sangyi
UNPD100256_3	Steroids and steroid derivatives	Stigmastanes and derivatives	29.735	0.00076973	3.1137	0.003899	dagbantuya - sangyi; dagbantuya - tukara
TG(16:1(9Z)/20:4(5Z,8Z,11Z,14Z)/20:5(5Z,8Z,11Z,14Z,17Z))	Glycerolipids	Triradylcglycerols	29.438	0.00079105	3.1018	0.0039794	dagbantuya - sangyi; dagbantuya - tukara
PC(16:0/16:0)_2	Glycerophospholipids	Glycerophosphocholines	29.372	0.00079587	3.0992	0.0039794	dagbantuya - tukara; sangyi - tukara
PC(21:0/22:2(13Z,16Z))	Glycerophospholipids	Glycerophosphocholines	29.193	0.00080923	3.0919	0.0039973	dagbantuya - sangyi; dagbantuya - tukara
C41H64O7	NA	NA	29.186	0.00080977	3.0916	0.0039973	dagbantuya - sangyi; dagbantuya - tukara; sangyi - tukara
TG(15:0/16:0/20:5(5Z,8Z,11Z,14Z,17Z))	Glycerolipids	Triradylcglycerols	29.106	0.00081586	3.0884	0.0040018	dagbantuya - sangyi; tukara - dagbantuya; tukara - sangyi
UNPD11778	Glycerolipids	Triradylcglycerols	28.868	0.00083423	3.0787	0.0040662	sangyi - dagbantuya; tukara - dagbantuya; tukara - sangyi
C12H8N20O6S12	NA	NA	28.431	0.00086955	3.0607	0.0042047	dagbantuya - sangyi; dagbantuya - tukara; sangyi - tukara
C39H100N11O3PS2	NA	NA	28.383	0.0008735	3.0587	0.0042047	tukara - dagbantuya; tukara - sangyi
N-(2-hydroxyhexacosanoyl)-1-O-beta-D-glucosyl-15-methylhexadecasphing-4-enine	Fatty Acyls	Fatty acyl glycosides	28.265	0.00088345	3.0538	0.0042264	dagbantuya - sangyi; dagbantuya - tukara
MG(18:2(9Z,12Z)/0:0/0:0)_1	Fatty Acyls	Lineolic acids and derivatives	27.95	0.00091071	3.0406	0.0043294	dagbantuya - sangyi; dagbantuya - tukara
Coenzyme Q10	Prenol lipids	Quinone and hydroquinone lipids	27.889	0.00091615	3.038	0.0043294	sangyi - dagbantuya; dagbantuya - tukara; sangyi - tukara
N-(2-hydroxyheptacosanoyl)-4-hydroxy-15-methylhexadecasphinganine-1-phosphocholine_2	Organonitrogen compounds	Quaternary ammonium salts	27.801	0.00092403	3.0343	0.0043401	sangyi - dagbantuya; tukara - dagbantuya; sangyi - tukara
PC(16:0/20:1(11Z))_1	Glycerophospholipids	Glycerophosphocholines	27.187	0.0009815	3.0081	0.0045823	tukara - dagbantuya; tukara - sangyi
2-Aminobenzoic acid	Benzene and substituted derivatives	Benzoic acids and derivatives	26.581	0.0010431	2.9817	0.0048406	sangyi - dagbantuya; sangyi - tukara
TG(17:0/18:1(9Z)/18:1(9Z))	Glycerolipids	Triradylcglycerols	26.476	0.0010543	2.977	0.0048608	tukara - dagbantuya; tukara - sangyi
UNPD15407	Prenol lipids	Polyterpenoids	26.423	0.00106	2.9747	0.0048608	dagbantuya - sangyi; dagbantuya - tukara
UNPD64794	Prenol lipids	Tetraterpenoids	26.288	0.0010748	2.9687	0.0048996	tukara - dagbantuya; tukara - sangyi
22:2-Glc-cholesterol	Steroids and steroid derivatives	Steroidal glycosides	26.08	0.001098	2.9594	0.0049761	dagbantuya - sangyi; dagbantuya - tukara; tukara - sangyi
PC(16:0/22:1(13Z))	Glycerophospholipids	Glycerophosphocholines	25.998	0.0011073	2.9557	0.0049891	tukara - dagbantuya; tukara - sangyi
PC(18:0/22:6(4Z,7Z,10Z,13Z,16Z,19Z))	Glycerophospholipids	Glycerophosphocholines	25.832	0.0011266	2.9482	0.0050468	sangyi - dagbantuya; tukara - dagbantuya; tukara - sangyi
C12H8N5O22PS9	NA	NA	25.762	0.0011347	2.9451	0.0050541	dagbantuya - sangyi; dagbantuya - tukara; sangyi - tukara
C41H99N17O3	NA	NA	25.586	0.0011558	2.9371	0.0051187	sangyi - dagbantuya; tukara - dagbantuya; sangyi - tukara
UNPD174454	Prenol lipids	Diterpenoids	25.498	0.0011666	2.9331	0.0051253	sangyi - dagbantuya; tukara - dagbantuya
35-amino-3-methylbacteriohopane-31,32,33,34-tetrol_1	Prenol lipids	Hopanoids	25.441	0.0011737	2.9305	0.0051253	sangyi - dagbantuya; tukara - dagbantuya
C15H35O17PS13	NA	NA	25.412	0.0011772	2.9292	0.0051253	dagbantuya - sangyi; dagbantuya - tukara
C23H62N18OS2	NA	NA	25.335	0.0011869	2.9256	0.0051387	dagbantuya - tukara; sangyi - tukara
UNPD124339	Prenol lipids	Triterpenoids	25.1	0.0012169	2.9148	0.0052393	tukara - dagbantuya; tukara - sangyi
DG(18:3(9Z,12Z,15Z)/18:3(9Z,12Z,15Z)/0:0)_1	Fatty Acyls	Lineolic acids and derivatives	25.033	0.0012256	2.9117	0.0052477	dagbantuya - sangyi; tukara - sangyi
PE(16:0/18:2(9Z,12Z))_1	Glycerophospholipids	Glycerophosphoethanolamines	24.735	0.0012655	2.8977	0.005341	sangyi - dagbantuya; tukara - dagbantuya
PE(18:0/18:2(9Z,12Z))	Glycerophospholipids	Glycerophosphoethanolamines	24.708	0.0012693	2.8964	0.005341	sangyi - dagbantuya; tukara - dagbantuya
TG(18:3(9Z,12Z,15Z)/16:0/18:3(9Z,12Z,15Z))	Glycerolipids	Triradylcglycerols	24.681	0.001273	2.8952	0.005341	tukara - dagbantuya; tukara - sangyi
1-O-(6-acetamido-6-deoxy-alpha-D-galactosyl)-N-[(15Z)-tetracos-15-enoyl]phytosphingosine	Fatty Acyls	Fatty acyl glycosides	24.627	0.0012805	2.8926	0.005341	dagbantuya - sangyi; dagbantuya - tukara; sangyi - tukara
C46H82O7	NA	NA	24.617	0.0012818	2.8922	0.005341	sangyi - dagbantuya; tukara - dagbantuya; tukara - sangyi
PC(20:0/26:0)	Glycerophospholipids	Glycerophosphocholines	24.261	0.0013327	2.8753	0.0055232	dagbantuya - sangyi; dagbantuya - tukara; sangyi - tukara
C15N5O2PS14	NA	NA	23.987	0.0013738	2.8621	0.0056526	tukara - dagbantuya; tukara - sangyi
UNPD87777	Steroids and steroid derivatives	Steroidal glycosides	23.956	0.0013785	2.8606	0.0056526	dagbantuya - sangyi; dagbantuya - tukara
UNPD205514	Benzopyrans	1-benzopyrans	23.437	0.0014613	2.8353	0.0059439	dagbantuya - sangyi; tukara - dagbantuya; tukara - sangyi
C24H71N19O4S	NA	NA	23.415	0.0014649	2.8342	0.0059439	dagbantuya - sangyi; tukara - sangyi
20:1-Glc-Stigmasterol	Steroids and steroid derivatives	Stigmastanes and derivatives	23.348	0.0014761	2.8309	0.0059582	dagbantuya - sangyi; dagbantuya - tukara
C23H62N22O3	NA	NA	23.233	0.0014956	2.8252	0.0060001	sangyi - dagbantuya; tukara - dagbantuya
beta-D-mannosyl (4S)-4-methylheptacosyl phosphate	Organooxygen compounds	Carbohydrates and carbohydrate conjugates	23.195	0.0015022	2.8233	0.0060001	dagbantuya - sangyi; dagbantuya - tukara
Khellol glucoside	Benzopyrans	1-benzopyrans	23.151	0.0015097	2.8211	0.0060001	dagbantuya - sangyi; tukara - dagbantuya; tukara - sangyi
UNPD110471	Steroids and steroid derivatives	Steroidal glycosides	23.092	0.0015201	2.8181	0.0060105	dagbantuya - sangyi; dagbantuya - tukara
C28H76N21O3P	NA	NA	22.827	0.0015673	2.8048	0.0061657	tukara - dagbantuya; tukara - sangyi
C14H6N4O31S6	NA	NA	22.475	0.0016331	2.787	0.0063779	dagbantuya - sangyi; dagbantuya - tukara
Cohibin C_2	Fatty Acyls	Fatty alcohols	22.451	0.0016377	2.7858	0.0063779	tukara - dagbantuya; tukara - sangyi
C18H24N2O12S15	NA	NA	22.227	0.0016818	2.7742	0.0065169	dagbantuya - sangyi; dagbantuya - tukara
C55H115NO2S3	NA	NA	22.078	0.0017119	2.7665	0.0066005	dagbantuya - tukara; sangyi - tukara
C43H73N5O2	NA	NA	22.028	0.0017222	2.7639	0.0066074	tukara - dagbantuya; tukara - sangyi
C18H31N6O5PS16_1	NA	NA	21.917	0.0017453	2.7581	0.0066632	dagbantuya - tukara; sangyi - tukara
1-[(9Z)-octadecenyl]-3-[(9Z)-octadecenoyl]-sn-glycerol	Glycerolipids	Diradylglycerols	21.526	0.0018301	2.7375	0.0069525	dagbantuya - sangyi; tukara - sangyi
1-palmitoyl-2-azelaoyl-sn-glycero-3-phosphocholine	Glycerophospholipids	Glycerophosphocholines	21.363	0.0018671	2.7288	0.0070586	sangyi - dagbantuya; tukara - dagbantuya; tukara - sangyi
PI(18:3(9Z,12Z,15Z)/18:1(9Z))	Glycerophospholipids	Glycerophosphoinositols	21.128	0.0019222	2.7162	0.0072317	dagbantuya - sangyi; tukara - sangyi
C26H77N19O5S	NA	NA	21.034	0.0019448	2.7111	0.0072813	tukara - dagbantuya; tukara - sangyi
1,2-didocosanoyl-sn-glycero-3-phosphosulfocholine	Glycerophospholipids	Glycero-3-phosphosulfocholines	20.906	0.0019763	2.7041	0.0073637	dagbantuya - sangyi; dagbantuya - tukara; sangyi - tukara
22:2-Glc-Stigmasterol_1	Steroids and steroid derivatives	Stigmastanes and derivatives	20.862	0.0019873	2.7017	0.0073692	dagbantuya - sangyi; dagbantuya - tukara
C19H68N29O3P	NA	NA	20.808	0.0020007	2.6988	0.0073837	tukara - dagbantuya; tukara - sangyi
N-arachidonoylsphingosine	Sphingolipids	Ceramides	20.73	0.0020206	2.6945	0.0074218	dagbantuya - tukara; sangyi - tukara
PC(24:0/18:2(9Z,12Z))	Glycerophospholipids	Glycerophosphocholines	20.527	0.0020734	2.6833	0.0075797	tukara - dagbantuya; tukara - sangyi
TG(18:1(9Z)/18:4(6Z,9Z,12Z,15Z)/20:5(5Z,8Z,11Z,14Z,17Z))	Glycerolipids	Triradylcglycerols	20.361	0.0021178	2.6741	0.0077057	sangyi - dagbantuya; tukara - dagbantuya; sangyi - tukara
C49H107N9O5S	NA	NA	20.258	0.002146	2.6684	0.0077718	dagbantuya - tukara; sangyi - tukara
UNPD202269	Prenol lipids	Quinone and hydroquinone lipids	20.134	0.0021808	2.6614	0.0078609	sangyi - dagbantuya; tukara - dagbantuya; tukara - sangyi
C13H35N4O31PS7	NA	NA	20.056	0.002203	2.657	0.0079042	tukara - dagbantuya; tukara - sangyi
TG(16:1(9Z)/17:2(9Z,12Z)/17:2(9Z,12Z))[iso3]	Glycerolipids	Triradylcglycerols	19.999	0.0022194	2.6538	0.0079265	tukara - dagbantuya; tukara - sangyi
C23H38N2O2S18	NA	NA	19.8	0.002278	2.6424	0.0080847	dagbantuya - sangyi; dagbantuya - tukara
C22H57N17	NA	NA	19.778	0.0022846	2.6412	0.0080847	dagbantuya - tukara; sangyi - tukara
C11H4N20O20S6	NA	NA	19.674	0.0023162	2.6352	0.0081592	sangyi - dagbantuya; sangyi - tukara
C32H90N28O5	NA	NA	19.32	0.0024282	2.6147	0.0085151	dagbantuya - tukara; sangyi - tukara
PS(O-18:0/18:3(6Z,9Z,12Z))_1	Glycerophospholipids	Glycerophosphoserines	19.261	0.0024474	2.6113	0.0085438	tukara - dagbantuya; tukara - sangyi
C21H67N29S	NA	NA	19.171	0.0024773	2.606	0.0086095	tukara - dagbantuya; tukara - sangyi
DG(18:2(9Z,12Z)/18:3(9Z,12Z,15Z)/0:0)	Fatty Acyls	Lineolic acids and derivatives	19.04	0.0025221	2.5982	0.0087259	tukara - dagbantuya; tukara - sangyi
C29H93N24O2PS2	NA	NA	18.85	0.0025884	2.587	0.0089156	dagbantuya - sangyi; dagbantuya - tukara; sangyi - tukara
PS(O-18:0/18:3(6Z,9Z,12Z))_2	Glycerophospholipids	Glycerophosphoserines	18.731	0.002631	2.5799	0.0090224	tukara - dagbantuya; tukara - sangyi
Daucosterol 6'-linoleate_1	Steroids and steroid derivatives	Stigmastanes and derivatives	18.683	0.0026487	2.577	0.0090428	dagbantuya - sangyi; tukara - sangyi
PE(16:0/22:6(4Z,7Z,10Z,13Z,16Z,19Z))	Glycerophospholipids	Glycerophosphoethanolamines	18.362	0.0027698	2.5575	0.0093796	sangyi - dagbantuya; sangyi - tukara
C21H37N	NA	NA	18.357	0.0027715	2.5573	0.0093796	sangyi - dagbantuya; sangyi - tukara
TG(18:2(9Z,12Z)/18:3(9Z,12Z,15Z)/21:0)[iso6]	Glycerolipids	Triradylcglycerols	18.225	0.0028238	2.5492	0.0095149	sangyi - dagbantuya; tukara - dagbantuya
C39H96N18O6S	NA	NA	18.166	0.0028475	2.5455	0.0095532	dagbantuya - sangyi; dagbantuya - tukara
C14H39N4O32PS7	NA	NA	17.915	0.0029513	2.53	0.0098589	dagbantuya - sangyi; dagbantuya - tukara
C23H61N13O4	NA	NA	17.519	0.0031251	2.5051	0.010393	dagbantuya - tukara; sangyi - tukara
TG(16:0/18:1(9Z)/18:2(9Z,12Z))_2	Glycerolipids	Triradylcglycerols	17.491	0.0031382	2.5033	0.010393	tukara - dagbantuya; tukara - sangyi
C21H65N29S	NA	NA	17.34	0.0032086	2.4937	0.010581	sangyi - dagbantuya; tukara - dagbantuya; tukara - sangyi
C13H34N9O26PS4	NA	NA	17.307	0.003224	2.4916	0.010587	dagbantuya - sangyi; dagbantuya - tukara
TG(12:0/18:4(6Z,9Z,12Z,15Z)/18:4(6Z,9Z,12Z,15Z))[iso3]	Glycerolipids	Triradylcglycerols	17.142	0.0033041	2.4809	0.010805	tukara - dagbantuya; tukara - sangyi
[(2R)-2-[(Z)-11-(3-amyloxiran-2-yl)undec-9-enoyl]oxy-3-hexadecanoyloxy-propyl] 2-(trimethylammonio)ethyl phosphate_1	Glycerophospholipids	Glycerophosphocholines	17.101	0.0033243	2.4783	0.010825	dagbantuya - tukara; sangyi - tukara
UNPD111092	Tetrapyrroles and derivatives	Chlorins	17.007	0.0033713	2.4722	0.010932	tukara - dagbantuya; tukara - sangyi
DG(18:0/18:3(9Z,12Z,15Z)/0:0)	Fatty Acyls	Lineolic acids and derivatives	16.5	0.0036414	2.4387	0.011759	dagbantuya - sangyi; dagbantuya - tukara
C66H125NO6	NA	NA	16.37	0.003715	2.43	0.011947	tukara - dagbantuya; tukara - sangyi
PE(24:1(15Z)/22:1(13Z))	Glycerophospholipids	Glycerophosphoethanolamines	15.94	0.0039742	2.4008	0.012727	dagbantuya - sangyi; dagbantuya - tukara
C28H91N27O5S2	NA	NA	15.911	0.0039921	2.3988	0.012732	dagbantuya - sangyi; dagbantuya - tukara
C29H55NOS2	NA	NA	15.788	0.0040711	2.3903	0.012931	dagbantuya - sangyi; dagbantuya - tukara
PC(18:1(9Z)/18:1(9Z))_2	Glycerophospholipids	Glycerophosphocholines	15.758	0.0040909	2.3882	0.012941	sangyi - dagbantuya; tukara - dagbantuya
1,2-di-(9Z,12Z-octadecadienoyl)-3-(beta-D-galactosyl)-sn-glycerol_1	Glycerolipids	Glycosylglycerols	15.689	0.0041363	2.3834	0.013031	sangyi - dagbantuya; tukara - dagbantuya
Mayolene-20	Fatty Acyls	Lineolic acids and derivatives	15.382	0.0043472	2.3618	0.01364	tukara - dagbantuya; tukara - sangyi
PC(22:0/24:1(15Z))_2	Glycerophospholipids	Glycerophosphocholines	15.297	0.004408	2.3558	0.013775	tukara - dagbantuya; tukara - sangyi
PE(18:2(9Z,12Z)/22:0)	Glycerophospholipids	Glycerophosphoethanolamines	15.262	0.0044335	2.3533	0.013799	tukara - dagbantuya; tukara - sangyi
Linoleoyl ethanolamide	Carboximidic acids and derivatives	Carboximidic acids	15.237	0.0044512	2.3515	0.013799	dagbantuya - tukara; sangyi - tukara
UNPD17018	Carboxylic acids and derivatives	Amino acids, peptides, and analogues	15.192	0.0044847	2.3483	0.013847	sangyi - dagbantuya; sangyi - tukara
PG(22:0/22:1(11Z))_1	Glycerophospholipids	Glycerophosphoglycerols	14.696	0.0048722	2.3123	0.014929	dagbantuya - sangyi; dagbantuya - tukara
TG(18:1(9Z)/22:1(13Z)/22:2(13Z,16Z))	Glycerolipids	Triradylcglycerols	14.694	0.0048736	2.3121	0.014929	tukara - dagbantuya; tukara - sangyi
C11H22N2O24S11	NA	NA	14.478	0.0050573	2.2961	0.015431	sangyi - dagbantuya; tukara - dagbantuya
TG(16:0/18:2(9Z,12Z)/18:2(9Z,12Z))_2	Glycerolipids	Triradylcglycerols	14.368	0.0051536	2.2879	0.015663	dagbantuya - sangyi; dagbantuya - tukara
TG(18:3(9Z,12Z,15Z)/18:3(9Z,12Z,15Z)/18:3(9Z,12Z,15Z))	Glycerolipids	Triradylcglycerols	14.287	0.0052265	2.2818	0.015823	tukara - dagbantuya; tukara - sangyi
TG(20:0/20:1(11Z)/20:4(5Z,8Z,11Z,14Z))	Glycerolipids	Triradylcglycerols	14.154	0.0053489	2.2717	0.01613	dagbantuya - sangyi; tukara - sangyi
PE(21:0/20:2(11Z,14Z))_2	Glycerophospholipids	Glycerophosphoethanolamines	14.012	0.0054842	2.2609	0.016474	sangyi - dagbantuya; tukara - dagbantuya
UNPD12429_2	Carboxylic acids and derivatives	Amino acids, peptides, and analogues	13.932	0.0055623	2.2547	0.016644	sangyi - dagbantuya; tukara - dagbantuya
PC(o-22:0/22:3(10Z,13Z,16Z))	Glycerophospholipids	Glycerophosphocholines	13.687	0.0058106	2.2358	0.017283	dagbantuya - sangyi; dagbantuya - tukara
N-(3E-hexadecenoyl)-deoxysphing-4-enine-1-sulfonate	Fatty Acyls	Fatty amides	13.678	0.0058205	2.235	0.017283	dagbantuya - tukara; sangyi - tukara
UNPD50782	Sphingolipids	Glycosphingolipids	13.594	0.0059087	2.2285	0.017478	dagbantuya - sangyi; dagbantuya - tukara
PC(18:2(9Z,12Z)/18:3(9Z,12Z,15Z))_1	Glycerophospholipids	Glycerophosphocholines	13.23	0.0063155	2.1996	0.01861	sangyi - dagbantuya; tukara - dagbantuya
PC(22:2(13Z,16Z)/20:2(11Z,14Z))	Glycerophospholipids	Glycerophosphocholines	13.2	0.0063505	2.1972	0.018642	sangyi - dagbantuya; sangyi - tukara
C37H98N16O5S2	NA	NA	12.928	0.0066812	2.1751	0.019539	dagbantuya - sangyi; dagbantuya - tukara
C17H7N3O23P8S	NA	NA	12.876	0.0067477	2.1708	0.019623	dagbantuya - sangyi; dagbantuya - tukara
Plastoquinone 9	Prenol lipids	Quinone and hydroquinone lipids	12.866	0.0067604	2.17	0.019623	tukara - dagbantuya; tukara - sangyi
PG(22:0/22:0)	Glycerophospholipids	Glycerophosphoglycerols	12.433	0.0073453	2.134	0.021241	tukara - dagbantuya; tukara - sangyi
TG(18:1(9Z)/18:1(9Z)/18:2(9Z,12Z))_1	Glycerolipids	Triradylcglycerols	12.163	0.0077448	2.111	0.022313	sangyi - dagbantuya; tukara - dagbantuya
C45H69O3P	NA	NA	11.96	0.0080646	2.0934	0.023125	dagbantuya - sangyi; dagbantuya - tukara
TG(15:0/15:0/22:6(4Z,7Z,10Z,13Z,16Z,19Z))	Glycerolipids	Triradylcglycerols	11.946	0.0080863	2.0922	0.023125	dagbantuya - sangyi; tukara - sangyi
(2E,18R)-18-hydroxynonadec-2-enoic acid	Fatty Acyls	Fatty acids and conjugates	11.92	0.0081292	2.09	0.023162	tukara - dagbantuya; tukara - sangyi
Eicosapentaenoic acid	Fatty Acyls	Fatty acids and conjugates	11.834	0.0082723	2.0824	0.023484	dagbantuya - sangyi; dagbantuya - tukara
Piptamine	Benzene and substituted derivatives	Phenylmethylamines	11.688	0.0085214	2.0695	0.024102	sangyi - dagbantuya; sangyi - tukara
Sitoindoside I	Steroids and steroid derivatives	Stigmastanes and derivatives	11.228	0.0093741	2.0281	0.026418	sangyi - dagbantuya; tukara - dagbantuya
TG(17:2(9Z,12Z)/20:0/20:0)[iso3]	Glycerolipids	Triradylcglycerols	11.194	0.0094413	2.025	0.026511	sangyi - dagbantuya; tukara - dagbantuya
18:3-Glc-Sitosterol	Steroids and steroid derivatives	Stigmastanes and derivatives	11.089	0.0096542	2.0153	0.027011	sangyi - dagbantuya; sangyi - tukara
Stachyose	Organooxygen compounds	Carbohydrates and carbohydrate conjugates	10.983	0.0098753	2.0054	0.02753	tukara - dagbantuya; tukara - sangyi
C34H81N17O4	NA	NA	10.843	0.010177	1.9924	0.02827	dagbantuya - tukara
Cohibin C_1	Fatty Acyls	Fatty alcohols	10.784	0.01031	1.9867	0.028321	tukara - dagbantuya; tukara - sangyi
Stigmasteryl glucoside	Steroids and steroid derivatives	Stigmastanes and derivatives	10.781	0.010315	1.9865	0.028321	dagbantuya - sangyi; dagbantuya - tukara
TG(18:2(9Z,12Z)/18:2(9Z,12Z)/20:1(11Z))	Glycerolipids	Triradylcglycerols	10.764	0.010354	1.9849	0.028321	sangyi - dagbantuya; tukara - dagbantuya
5-Dehydroavenasterol	Steroids and steroid derivatives	Stigmastanes and derivatives	10.753	0.010379	1.9838	0.028321	dagbantuya - sangyi; tukara - sangyi
PC(16:0/20:1(11Z))_2	Glycerophospholipids	Glycerophosphocholines	10.748	0.01039	1.9834	0.028321	tukara - dagbantuya; tukara - sangyi
DG(18:4(6Z,9Z,12Z,15Z)/20:4(5Z,8Z,11Z,14Z)/0:0)	Glycerolipids	Diradylglycerols	10.737	0.010415	1.9824	0.028321	dagbantuya - sangyi; dagbantuya - tukara
Corchorusoside A	Steroids and steroid derivatives	Steroid lactones	10.693	0.010516	1.9782	0.028495	tukara - dagbantuya; tukara - sangyi
UNPD218450	Organooxygen compounds	Alcohols and polyols	10.628	0.010669	1.9719	0.028809	tukara - dagbantuya; tukara - sangyi
PE(22:0/22:2(13Z,16Z))	Glycerophospholipids	Glycerophosphoethanolamines	10.499	0.010976	1.9596	0.029536	sangyi - dagbantuya; tukara - dagbantuya
2-acetyl-1-alkyl-sn-glycero-3-phosphocholine	Glycerophospholipids	Glycerophosphocholines	10.237	0.011642	1.934	0.031171	dagbantuya - sangyi; dagbantuya - tukara
1-hexadecanoyl-2-(9-oxononanoyl)-sn-glycero-3-phosphocholine	Glycerophospholipids	Glycerophosphocholines	10.228	0.011664	1.9331	0.031171	sangyi - dagbantuya; sangyi - tukara
UNPD31882_4	Cinnamic acids and derivatives	Hydroxycinnamic acids and derivatives	10.165	0.011834	1.9269	0.031515	dagbantuya - sangyi; dagbantuya - tukara
C11H2O26S8	NA	NA	10.15	0.011875	1.9254	0.031517	sangyi - dagbantuya; tukara - dagbantuya
PE-Cer(d15:2(4E,6E)/24:0(2OH))	Organic phosphoric acids and derivatives	Phosphate esters	10.131	0.011924	1.9236	0.03154	tukara - dagbantuya; tukara - sangyi
UNPD148476	Fatty Acyls	Fatty acid esters	9.7949	0.01289	1.8897	0.033979	dagbantuya - sangyi; tukara - sangyi
C36H101N23O3S	NA	NA	9.7596	0.012997	1.8861	0.034146	dagbantuya - tukara; sangyi - tukara
C12H14N3O28PS8	NA	NA	9.7031	0.013172	1.8804	0.034486	dagbantuya - sangyi; dagbantuya - tukara
Graveoline_1	Quinolines and derivatives	Quinolones and derivatives	9.6439	0.013357	1.8743	0.034855	tukara - dagbantuya; tukara - sangyi
UNPD87599	Steroids and steroid derivatives	Stigmastanes and derivatives	9.6272	0.01341	1.8726	0.034876	dagbantuya - sangyi; dagbantuya - tukara
Strepsiamide A;(+)-Strepsiamide A	Sphingolipids	Ceramides	9.5276	0.013733	1.8622	0.035595	sangyi - dagbantuya; tukara - dagbantuya
PC(16:0/18:1(9Z))_3	Glycerophospholipids	Glycerophosphocholines	9.5095	0.013793	1.8604	0.035631	dagbantuya - sangyi; dagbantuya - tukara
Artemoin C	Fatty Acyls	Fatty alcohols	9.4427	0.014016	1.8534	0.036087	dagbantuya - tukara
C17H34N16O4S14	NA	NA	9.3827	0.01422	1.8471	0.036493	sangyi - dagbantuya
Lactosylceramide (d18:1/12:0)	Sphingolipids	Glycosphingolipids	9.3216	0.014433	1.8406	0.036894	sangyi - dagbantuya
N-hexacosanoylphytosphingosine	Organooxygen compounds	Alcohols and polyols	9.3106	0.014472	1.8395	0.036894	tukara - dagbantuya; tukara - sangyi
Adenosine	Purine nucleosides	NA	9.2406	0.014721	1.832	0.037407	dagbantuya - sangyi; tukara - sangyi
PE(18:4(6Z,9Z,12Z,15Z)/20:0)	Glycerophospholipids	Glycerophosphoethanolamines	9.1834	0.01493	1.8259	0.037812	tukara - dagbantuya; tukara - sangyi
C18H35N8O2PS15	NA	NA	9.1635	0.015003	1.8238	0.037875	sangyi - dagbantuya; tukara - dagbantuya
DG(18:3(9Z,12Z,15Z)/22:0/0:0)	Glycerolipids	Diradylglycerols	9.126	0.015143	1.8198	0.038103	tukara - dagbantuya; tukara - sangyi
C27H79N31O4	NA	NA	9	0.015625	1.8062	0.039189	dagbantuya - sangyi; dagbantuya - tukara
UNPD146654	Carboxylic acids and derivatives	Amino acids, peptides, and analogues	8.939	0.015866	1.7995	0.03948	tukara - dagbantuya
TG(16:0/18:1(9Z)/18:2(9Z,12Z))_1	Glycerolipids	Triradylcglycerols	8.936	0.015878	1.7992	0.03948	tukara - dagbantuya
PC(18:3(9Z,12Z,15Z)/18:3(9Z,12Z,15Z))_1	Glycerophospholipids	Glycerophosphocholines	8.9319	0.015894	1.7988	0.03948	tukara - dagbantuya; tukara - sangyi
C40H79N5OS	NA	NA	8.7773	0.016528	1.7818	0.040925	sangyi - dagbantuya; tukara - dagbantuya
DG(14:0/20:3(8Z,11Z,14Z)/0:0)	Glycerolipids	Diradylglycerols	8.6757	0.016963	1.7705	0.041868	dagbantuya - sangyi; tukara - sangyi
C22H73N25O4S	NA	NA	8.6068	0.017267	1.7628	0.042483	tukara - dagbantuya; tukara - sangyi
C42H61NO6	NA	NA	8.2348	0.01904	1.7203	0.046696	sangyi - dagbantuya
TG(16:0/16:0/16:0)	Glycerolipids	Triradylcglycerols	8.2079	0.019178	1.7172	0.046886	sangyi - dagbantuya; tukara - dagbantuya
PC(18:2(9Z,12Z)/22:1(13Z))	Glycerophospholipids	Glycerophosphocholines	8.0575	0.019971	1.6996	0.048671	tukara - dagbantuya
Tenuiphenone C;(+)-Tenuiphenone C	Organooxygen compounds	Carbonyl compounds	8.0267	0.020139	1.696	0.048926	dagbantuya - sangyi; dagbantuya - tukara
DG(18:2(9Z,12Z)/18:2(9Z,12Z)/0:0)	Fatty Acyls	Lineolic acids and derivatives	7.9595	0.020511	1.688	0.049676	dagbantuya - sangyi; dagbantuya - tukara
