# Supplementary material for: Non-targeted metabolomics of cooked cowpea (Vigna unguiculata) and pigeon pea (Cajanus cajan) from Ghana using two distinct and complementary analytical platforms
Source: Food Chem (Oxf). 2022 Feb 14;4:100087. doi: 10.1016/j.fochms.2022.100087 (PMC8991828; doi:10.1016/j.fochms.2022.100087)
Supplement: Supplementary data 4 [file mmc4.xlsx]

## Sheet: cowpea vs navy bean
Supplementary Table 4. Fold change analysis for legume comparisons. Each comparison is provided in a separate tab.
metabolite	FC	log2(FC)
Pipecolic acid	6.48e-06	-17.235
DG(18:4(6Z,9Z,12Z,15Z)/18:4(6Z,9Z,12Z,15Z)/0:0)	8.12e-06	-16.911
Apramide A	0.0002377	-12.039
UNPD93557	0.00031935	-11.613
PS(18:0/20:4(8Z,11Z,14Z,17Z))	0.00050626	-10.948
PE(P-16:0/20:4(5Z,8Z,11Z,14Z))	0.00055226	-10.822
C11H23N2O24PS10	0.00055896	-10.805
TG(14:1(9Z)/14:1(9Z)/20:5(5Z,8Z,11Z,14Z,17Z))	0.00099572	-9.972
UNPD116032	0.0010368	-9.9137
UNPD151049	0.002004	-8.9629
C15H22N6O18S12	0.0021217	-8.8805
C27H76N21O3P	0.0021424	-8.8666
PG(22:0/22:1(11Z))_3	0.0021589	-8.8555
C14H8N5O27PS7	0.002325	-8.7486
Soyasaponin V	0.0023796	-8.715
Tenuiphenone C;(+)-Tenuiphenone C	0.0027463	-8.5083
C19H57N31O6	0.0029863	-8.3874
PC(22:0/24:1(15Z))_2	0.0033043	-8.2414
PS(O-16:0/20:3(8Z,11Z,14Z))	0.0036732	-8.0887
beta-Amyrenone	0.004439	-7.8155
PI-Cer(d20:1/16:0)	0.0044495	-7.8121
Ins-1-P-Cer(d18:0/26:0)	0.0046025	-7.7634
C28H75N27O5	0.0055282	-7.499
PS(P-16:0/22:4(7Z,10Z,13Z,16Z))	0.0056358	-7.4712
C12H17N4O26PS9	0.0061035	-7.3561
PS(18:0/18:1(9Z))	0.0063382	-7.3017
C42H61NO6	0.0074172	-7.0749
UNPD181848	0.0077675	-7.0083
C22H76N19O5PS3	0.0095274	-6.7137
Daucosterol 6'-linoleate_1	0.0095282	-6.7136
PI(O-20:0/21:0)	0.0097194	-6.6849
PS(O-18:0/18:3(6Z,9Z,12Z))_2	0.0097421	-6.6816
PG(22:1(11Z)/22:1(11Z))	0.010273	-6.605
2-demethylmenaquinol-9	0.012231	-6.3533
UNPD44999	0.012354	-6.3389
C33H89N21O4S	0.013539	-6.2067
UNPD70435	0.013982	-6.1603
C25H85N30O5P	0.014058	-6.1525
DG(18:4(6Z,9Z,12Z,15Z)/18:3(9Z,12Z,15Z)/0:0)_2	0.014891	-6.0694
[(2R)-2-[(Z)-11-(3-amyloxiran-2-yl)undec-9-enoyl]oxy-3-hexadecanoyloxy-propyl] 2-(trimethylammonio)ethyl phosphate_2	0.015767	-5.987
UNPD12350	0.015779	-5.9858
DGTA(18:1/22:4(10Z,13Z,16Z,19Z))	0.015821	-5.982
PS(O-18:0/18:3(6Z,9Z,12Z))_1	0.015872	-5.9774
C18H55N21O4	0.017279	-5.8548
Gracilamide B;(+)-Gracilamide B	0.017664	-5.8231
PS(18:0/22:6(4Z,7Z,10Z,13Z,16Z,19Z))	0.019178	-5.7044
N-Oleoylethanolamine	0.019462	-5.6832
PE(22:2(13Z,16Z)/24:1(15Z))	0.023976	-5.3823
UNPD218450	0.026403	-5.2431
C33H87N29O	0.027228	-5.1988
DAT(16:0/23:0(2Me[S],3OH[S],4Me[S],6Me[S]))	0.029559	-5.0802
Carnosifloside III	0.030006	-5.0586
Halicylindroside A1	0.030228	-5.048
1-hexadecanoyl-2-[(5S,6E,8Z,11Z,14Z)-5-hydroxyicosatetraenoyl]-sn-glycero-3-phosphocholine_1	0.030723	-5.0246
C18H24N2O12S15	0.031714	-4.9787
Eryngioside K;(-)-Eryngioside K	0.031854	-4.9724
UNPD100256_3	0.032409	-4.9475
C30H86N28O2S	0.033295	-4.9086
PE-Cer(d15:2(4E,6E)/24:0(2OH))	0.033831	-4.8855
PC(21:0/22:2(13Z,16Z))	0.034152	-4.8719
C51H94NO7P	0.034201	-4.8698
Alpha-Linolenoyl ethanolamide	0.03453	-4.856
C20H80N40O2	0.035275	-4.8252
C12H8N5O22PS9	0.036103	-4.7917
C12H14N3O28PS8	0.036118	-4.7911
UNPD100256_1	0.037937	-4.7202
C50H105N7O6S	0.038275	-4.7074
PS(18:0/18:0)	0.039299	-4.6694
C54H103O10P	0.040622	-4.6216
C5H2O4P2S2	0.044488	-4.4905
C45H69O3P	0.046249	-4.4344
C29H93N24O2PS2	0.046484	-4.4271
PG(22:0/22:0)	0.050114	-4.3187
C23H38N2O2S18	0.058342	-4.0993
TG(16:0/18:2(9Z,12Z)/18:2(9Z,12Z))_2	0.060005	-4.0588
1-O-linoleoyl-2-O-oleoyl-3-O-alpha-D-galactosyl-sn-glycerol_2	0.064133	-3.9628
Sitoindoside II_2	0.06429	-3.9593
C20H24N3O4PS17	0.065125	-3.9406
N-(2-hydroxyhexacosanoyl)-1-O-beta-D-glucosyl-15-methylhexadecasphing-4-enine	0.069816	-3.8403
PS(O-18:0/20:3(8Z,11Z,14Z))	0.069943	-3.8377
PS(O-18:0/18:3(9Z,12Z,15Z))	0.070712	-3.8219
22:3-Glc-Stigmasterol_2	0.071364	-3.8087
C22H63N11O4S2	0.072187	-3.7921
1-O-(6-acetamido-6-deoxy-alpha-D-galactosyl)-N-[(15Z)-tetracos-15-enoyl]phytosphingosine	0.073357	-3.7689
TG(16:0/16:1(9Z)/20:4(5Z,8Z,11Z,14Z))_2	0.075109	-3.7349
PE(20:2(11Z,14Z)/14:1(9Z))	0.076302	-3.7121
UNPD100256_2	0.079253	-3.6574
C33H61N9O	0.080284	-3.6387
Acrovestone	0.082527	-3.599
Plastoquinone 9	0.089751	-3.4779
C30H86N28O5	0.099328	-3.3317
PGS	0.10003	-3.3215
22:2-Glc-cholesterol	0.10185	-3.2955
C39H96N18O6S	0.10189	-3.295
PS(20:3(8Z,11Z,14Z)/18:0)	0.10764	-3.2157
UNPD110471	0.10773	-3.2145
C12H20N6O17S12	0.10954	-3.1905
Feruloyldihydro-beta-sitosterol	0.10971	-3.1883
UNPD87599	0.11152	-3.1646
TG(18:1(9Z)/18:2(9Z,12Z)/18:2(9Z,12Z))_2	0.11558	-3.1131
C15H35O17PS13	0.11908	-3.0699
PG(22:0/22:1(11Z))_1	0.12197	-3.0354
UNPD9163	0.12804	-2.9654
UNPD174454	0.12897	-2.9549
22:2-Glc-Stigmasterol_1	0.12959	-2.948
C26H66N28O	0.13109	-2.9314
DG(18:4(6Z,9Z,12Z,15Z)/18:3(9Z,12Z,15Z)/0:0)_1	0.14018	-2.8346
22:3-Glc-Stigmasterol_3	0.14354	-2.8005
1-(14-methyl-pentadecanoyl)-2-(8-[3]-ladderane-octanyl)-sn-glycerol_3	0.14445	-2.7913
C15N5O2PS14	0.14524	-2.7835
PC(14:0/20:4(8Z,11Z,14Z,17Z))	0.1485	-2.7515
C46H82O7	0.14916	-2.7451
C27H79N31O4	0.1546	-2.6934
1-palmitoyl-2-azelaoyl-sn-glycero-3-phosphocholine	0.15876	-2.6551
C14H5N5O26S8	0.16117	-2.6333
UNPD64794	0.17345	-2.5274
C33H83N15O7S	0.17552	-2.5103
Dehydrophytosphingosine	0.18498	-2.4345
C25H85N39	0.20771	-2.2674
PC(22:0/24:1(15Z))_1	0.21455	-2.2206
cis-Reticulatacin-10-one	0.2248	-2.1533
C32H90N28O5	0.2272	-2.138
C18H65N36O3P	0.22991	-2.1209
C28H91N27O5S2	0.22992	-2.1208
C17H7N3O23P8S	0.23011	-2.1196
PA(P-16:0/20:5(5Z,8Z,11Z,14Z,17Z))	0.23013	-2.1195
1-hexadecanoyl-2-[(5S,6E,8Z,11Z,14Z)-5-hydroxyicosatetraenoyl]-sn-glycero-3-phosphocholine_2	0.23041	-2.1177
UNPD170043	0.23292	-2.1021
C33H94N21O3PS	0.23383	-2.0965
TG(16:1(9Z)/20:4(5Z,8Z,11Z,14Z)/20:5(5Z,8Z,11Z,14Z,17Z))	0.23726	-2.0755
C41H73N9O4P2	0.24569	-2.0251
C34H80N2O3S3	0.24917	-2.0048
1,2-di-(9Z,12Z-octadecadienoyl)-3-(beta-D-galactosyl)-sn-glycerol_1	0.25048	-1.9972
PE(18:0/18:1(9Z))	0.25205	-1.9882
PE(22:0/24:0)	0.25614	-1.965
PE(P-18:0/24:0)	0.25941	-1.9467
3beta-Methoxy-8-labdene-7beta,15-diol	0.276	-1.8573
Linoleoyl ethanolamide	0.2786	-1.8438
1,2-didocosanoyl-sn-glycero-3-phosphosulfocholine	0.27885	-1.8424
20:1-Glc-Stigmasterol	0.28365	-1.8178
2-amino-3-methoxy-6-methyl-5-[(2E,6E,10E,14E,18E,22E,26E,30E)-3,7,11,15,19,23,27,31,35-nonamethylhexatriaconta-2,6,10,14,18,22,26,30,34-nonaenyl]-p-benzoquinone	0.28921	-1.7898
C47H102N9O8P	0.29048	-1.7835
C54H103NO7S	0.29457	-1.7633
PE(16:0/18:1(9Z))	0.30048	-1.7347
C45H84O4	0.30114	-1.7315
C39H100N11O3PS2	0.30217	-1.7266
UNPD17018	0.30746	-1.7015
Sucrose	0.30816	-1.6982
Dieporeticenin_3	0.31399	-1.6712
26-Hydroxy-24-epi-brassinolide	0.31692	-1.6578
N-(3E-hexadecenoyl)-deoxysphing-4-enine-1-sulfonate	0.31866	-1.6499
C17H63N23O6P2S	0.32495	-1.6217
TG(18:1(9Z)/18:3(6Z,9Z,12Z)/18:4(6Z,9Z,12Z,15Z))	0.33162	-1.5924
Sitoindoside I	0.34261	-1.5454
C33H94N21O2PS	0.34369	-1.5408
C13H23O30PS9	0.34466	-1.5368
UNPD31882_4	0.3542	-1.4974
C19H2NO6PS13	0.35664	-1.4875
LysoPC(18:1(9Z))_2	0.35676	-1.487
C37H98N16O5S2	0.35836	-1.4805
PE(18:2(9Z,12Z)/15:0)	0.36348	-1.46
UNPD116925	0.36405	-1.4578
TG(15:0/15:0/22:6(4Z,7Z,10Z,13Z,16Z,19Z))	0.36536	-1.4526
Adenosine	0.36557	-1.4518
UNPD50782	0.3713	-1.4294
PE(18:4(6Z,9Z,12Z,15Z)/20:0)	0.37191	-1.427
Dieporeticenin_6	0.37312	-1.4223
bisdequalinium chloride	0.37913	-1.3992
PI(18:2(9Z,12Z)/18:2(9Z,12Z))	0.39277	-1.3482
2-[[(5R,6S,9R)-14-acetamido-5-methoxy-3,6,9-trimethyl-2-oxo-11-oxa-3,8-diazabicyclo[10.4.0]hexadeca-1(12),13,15-trien-8-yl]methyl]benzoic acid	0.40419	-1.3069
UNPD87777	0.41039	-1.2849
C31H83N35O2_1	0.41999	-1.2516
PE(16:0/22:6(4Z,7Z,10Z,13Z,16Z,19Z))	0.42564	-1.2323
Cohibin C_1	0.42802	-1.2242
20:1-Glc-Sitosterol	0.42925	-1.2201
DG(16:1(9Z)/18:3(9Z,12Z,15Z)/0:0)	0.42966	-1.2187
DG(18:3(9Z,12Z,15Z)/18:3(9Z,12Z,15Z)/0:0)_1	0.46509	-1.1044
C24H71N19O4S	0.46909	-1.0921
PG(22:1(11Z)/20:0)	0.47183	-1.0837
PE(16:1(9Z)/22:2(13Z,16Z))	0.47632	-1.07
PE(18:2(9Z,12Z)/22:0)	0.47809	-1.0646
1,2-Di-(9Z,12Z,15Z-octadecatrienoyl)-3-(Galactosyl-alpha-1-6-Galactosyl-beta-1)-glycerol	0.49428	-1.0166
PE(18:1(9Z)/18:2(9Z,12Z))_2	0.49764	-1.0068
PA(16:0/22:6(4Z,7Z,10Z,13Z,16Z,19Z))	2.0176	1.0127
UNPD13448	2.0222	1.016
TG(18:0/18:1(9Z)/20:0)	2.0451	1.0322
TG(18:1(9Z)/18:1(9Z)/18:2(9Z,12Z))_2	2.0565	1.0402
C11H13N22O27PS3	2.0579	1.0412
3-thiocyanatomethyl-5,5-dimethylbutyrolactone	2.0653	1.0464
TG(18:2(9Z,12Z)/18:2(9Z,12Z)/20:1(11Z))	2.0819	1.0579
Montecristin_3	2.0867	1.0612
C23H62N22O3	2.0909	1.0642
PC(18:2(9Z,12Z)/18:2(9Z,12Z))_2	2.1002	1.0705
PC(16:0/20:1(11Z))_1	2.1016	1.0715
TG(18:1(9Z)/18:1(9Z)/22:1(13Z))	2.1095	1.0769
M = 101.0978	2.164	1.1137
C51H101NO11	2.2074	1.1423
Ginsenoside Rs7;(+)-Ginsenoside Rs7	2.2145	1.147
DG(18:3(9Z,12Z,15Z)/18:3(9Z,12Z,15Z)/0:0)_2	2.2159	1.1479
TG(18:2(9Z,12Z)/20:0/20:1(11Z))	2.2278	1.1556
C20H41N7O3	2.2623	1.1778
C37H98N18O3S	2.289	1.1947
PI(22:4(7Z,10Z,13Z,16Z)/14:1(9Z))	2.3064	1.2056
PE(22:0/15:0)	2.3137	1.2102
TG(16:0/18:3(6Z,9Z,12Z)/22:0)	2.3798	1.2509
C36H72N2O2_1	2.3946	1.2598
LysoPC(18:2(9Z,12Z))_1	2.4037	1.2652
TG(18:2(9Z,12Z)/20:1(11Z)/20:1(11Z))	2.4435	1.289
C57H109NO6_1	2.4554	1.296
PC(16:1(9Z)/22:6(4Z,7Z,10Z,13Z,16Z,19Z))_1	2.457	1.2969
C43H103N13O3S2	2.4699	1.3044
UNPD12429_3	2.482	1.3115
C55H109N7O4	2.4915	1.317
35-amino-3-methylbacteriohopane-31,32,33,34-tetrol_2	2.5526	1.352
TG(16:0/16:0/16:0)	2.5616	1.3571
5-Dehydroavenasterol	2.5821	1.3685
TG(17:2(9Z,12Z)/18:0/20:0)[iso6]	2.5839	1.3695
TG(18:1(9Z)/22:1(13Z)/22:2(13Z,16Z))	2.6359	1.3983
C17H34N6O25S9	2.6664	1.4149
TG(17:2(9Z,12Z)/20:0/20:0)[iso3]	2.676	1.4201
C36H72N2O2_2	2.687	1.426
PI(16:0/18:2(9Z,12Z))	2.717	1.442
C13H2N8O32P2S	2.719	1.4431
TG(18:2(9Z,12Z)/18:3(9Z,12Z,15Z)/21:0)[iso6]	2.732	1.4499
PE(22:0/22:2(13Z,16Z))	2.7534	1.4612
TG(18:2(9Z,12Z)/20:0/20:0)	2.7614	1.4654
PI(18:2(9Z,12Z)/18:3(9Z,12Z,15Z))	2.7743	1.4721
C12H13N18O26PS4	2.8168	1.4941
N-2-hydroxylignoceroylsphingosine	2.8186	1.495
LysoPC(18:3(9Z,12Z,15Z))_1	2.8265	1.499
TG(22:1(13Z)/18:2(9Z,12Z)/18:2(9Z,12Z))	2.835	1.5033
LysoPE(18:2(9Z,12Z)/0:0)	2.8555	1.5137
C14H40N2O29S9	2.8605	1.5163
DG(18:1(9Z)/18:1(9Z)/0:0)	2.8917	1.5319
Pipecolamide	2.8989	1.5355
Dieporeticenin_7	2.9607	1.5659
PC(18:2(9Z,12Z)/22:1(13Z))	2.9896	1.5799
C42H106N22O4	3.0095	1.5895
PC(20:2(11Z,14Z)/18:0)	3.0552	1.6113
Mayolene-20	3.1259	1.6442
TG(16:0/18:1(9Z)/18:2(9Z,12Z))_2	3.1347	1.6483
LysoPC(18:3(9Z,12Z,15Z))_2	3.1372	1.6495
1-icosyl-2-[(7Z,10Z,13Z,16Z)-docosatetraenoyl]-sn-glycero-3-phosphocholine	3.1815	1.6697
18:3-Glc-Sitosterol	3.259	1.7044
PC(24:0/18:2(9Z,12Z))	3.2609	1.7052
TG(18:2(9Z,12Z)/20:0/20:4(5Z,8Z,11Z,14Z))	3.2624	1.7059
beta-D-mannosyl C30-phosphomycoketide	3.3201	1.7312
C55H118N5O5P	3.3935	1.7628
PI(22:6(4Z,7Z,10Z,13Z,16Z,19Z)/22:0)	3.4216	1.7747
Glycerol 1,2-di-(9Z-octadecenoate) 3-tetradecanoate	3.4389	1.7819
C29H96N29O2PS2_1	3.4398	1.7823
PC(16:0/18:2(9Z,12Z))_2	3.4614	1.7913
C34H89N23O2S	3.658	1.8711
PC(22:2(13Z,16Z)/20:2(11Z,14Z))	3.7188	1.8948
C12H32N6O20S11	3.7208	1.8956
PC(16:0/14:0)	3.7961	1.9245
PC(18:3(9Z,12Z,15Z)/20:0)	3.8072	1.9287
2-(acetamidomethylidene)succinic acid_1	3.8187	1.9331
PE-NMe2(18:1(9Z)/18:1(9Z))_3	3.823	1.9347
Cannogenol-3-O-alpha-L-rhamnoside;3-O-alpha-L-Rhamnopyranosylcannogenol	3.8483	1.9442
22:1-Glc-cholesterol	3.8669	1.9512
Graveoline_1	3.8897	1.9596
TG(16:0/16:1(9Z)/18:2(9Z,12Z))	3.8937	1.9611
Artemoin A	3.8946	1.9615
PC(16:0/16:0)_3	3.9178	1.9701
C41H102N10O3S2	3.966	1.9877
C18H31N6O5PS16_1	4.0159	2.0057
C45H98N7O4P	4.0856	2.0305
C32H93N23OS	4.1229	2.0436
C28H73N5S3	4.129	2.0458
Corchorusoside A	4.1756	2.062
C39H81N17O2	4.1903	2.0671
DG(16:0/20:5(5Z,8Z,11Z,14Z,17Z)/0:0)	4.1906	2.0672
TG(20:0/20:0/20:4(5Z,8Z,11Z,14Z))	4.3523	2.1218
C31H83N35O2_2	4.42	2.144
C43H97N17O4	4.5945	2.1999
AC2SGL(18:0/28:0(2Me[S],4Me[S],6Me[S],8Me[R],10Me[R],12Me[R],13OH))	4.681	2.2268
DG(18:4(6Z,9Z,12Z,15Z)/20:4(5Z,8Z,11Z,14Z)/0:0)	4.8082	2.2655
C31H70N7O2P_2	4.9757	2.3149
UNPD205514	5.1936	2.3767
C20H39N5O6S16	5.2971	2.4052
UNPD211446	5.3405	2.417
UNPD111092	5.4221	2.4389
UNPD11778	5.4521	2.4468
PE(20:1(11Z)/18:1(9Z))	5.5367	2.469
N-[(4E,8Z)-1,3-dihydroxyoctadeca-4,8-dien-2-yl]hexadecanamide 1-glucoside	5.5759	2.4792
Sitoindoside II_1	5.8771	2.5551
C29H84N38O	5.9339	2.569
C20H62N21O5P	6.0009	2.5852
TG(15:0/18:1(9Z)/18:1(9Z))	6.0108	2.5876
Khellol glucoside	6.0669	2.601
C53H98O7	6.1018	2.6092
PE(18:2(9Z,12Z)/18:2(9Z,12Z))_2	6.2873	2.6524
UNPD89126_1	6.2987	2.6551
PE(16:0/16:0)	6.4359	2.6862
2-(acetamidomethylidene)succinic acid_2	6.6956	2.7432
PE(21:0/20:2(11Z,14Z))_1	6.8655	2.7794
C26H66N9O5P	7.031	2.8137
C20H60N2O14S12	7.6768	2.9405
C61H100O13P2	7.6947	2.9439
Integristerone A 25-acetate	7.8133	2.9659
DG(18:3(9Z,12Z,15Z)/22:0/0:0)	7.9928	2.9987
PS(O-18:0/20:5(5Z,8Z,11Z,14Z,17Z))	8.1693	3.0302
Artemoin C	8.2525	3.0448
Daucosterol 6'-linoleate_2	9.0911	3.1845
35-amino-3-methylbacteriohopane-30,31,32,33,34-pentol	9.1107	3.1876
TG(20:0/20:0/22:2(13Z,16Z))	9.2917	3.2159
C26H71N23	9.4442	3.2394
Clavepictine B	9.9898	3.3205
PC(18:0/20:4(5Z,8Z,11Z,14Z))	10.11	3.3377
Hexadecyl ferulate	10.151	3.3435
UNPD22549	10.215	3.3526
PC(16:0/16:0)_2	10.432	3.3829
C23H92N34O6S5	10.583	3.4037
1-[(9Z)-octadecenyl]-3-[(9Z)-octadecenoyl]-sn-glycerol	10.862	3.4412
1-O-(alpha-D-galactopyranosyl)-N-[11-(4-methoxyphenyl)undecanoyl]phytosphingosine	11.435	3.5154
C35H90N9O5PS4	11.535	3.528
PS(O-16:0/15:0)	12.439	3.6368
Oleamide_1	12.819	3.6803
PC(18:0/22:6(4Z,7Z,10Z,13Z,16Z,19Z))	12.961	3.6961
1-palmityl-2-arachidonoyl-sn-glycerol_2	14.13	3.8207
DGTS(16:0/18:2(9Z,12Z))	14.292	3.8371
C11H12N12O24S2	14.477	3.8557
Campesterol glucoside	16.498	4.0442
C39H97N17O3	17.361	4.1178
C38H100N17O2PS	20.259	4.3405
C43H99N17O4	20.385	4.3494
C12H28N20O25S6	20.943	4.3884
Strepsiamide A;(+)-Strepsiamide A	21.318	4.414
UNPD148476	21.453	4.4231
N-tetracosanoylphytosphingosine	21.504	4.4266
C53H96O7	21.513	4.4272
PC(18:1(9Z)/22:4(7Z,10Z,13Z,16Z))	22.254	4.476
C23H62N18OS2	23.508	4.5551
PC(18:0/16:0)	24.745	4.629
C14H35NO20S13	31.21	4.964
3-(all-trans-nonaprenyl)benzene-1,2-diol	31.363	4.971
Myrigalone E	34.096	5.0915
C40H79N5OS	36.096	5.1738
N-acetyl-D-glucosaminyl-(1->4)-N-acetylmuramoyl-L-alanyl-D-glutamyl-6-carboxy-L-lysine	46.008	5.5238
C34H81N17O4	52.12	5.7038
C12H16N10O30P2	53.88	5.7517
N-hexacosanoylphytosphingosine	60.356	5.9154
C38H107N19OS3	64.892	6.02
beta-sitosterol glucoside-3'-O-hexacosanoicate	67.624	6.0795
PG(18:3(9Z,12Z,15Z)/0:0)	129.86	7.0208
C24H70N21O2P	132.04	7.0449
C16H25O25PS11	140.02	7.1295
UNPD186538	145.92	7.1891
C13H31N10O27P3S	216.32	7.757
Dieporeticenin_8	341.56	8.416
C43H109N13O3S2	612.76	9.2592
C12H35N18O26PS6	712.3	9.4763
Cer(d18:0/24:0)	768.97	9.5868
Ganoderol A	9985.5	13.286
C33H79N13S	98915	16.594

## Sheet: pigeon pea vs navy bean
metabolite	FC	log2(FC)
Soyasaponin V	9.08e-07	-20.07
TG(19:0/20:2(11Z,14Z)/20:4(5Z,8Z,11Z,14Z))[iso6]	1.2e-05	-16.341
PS(P-16:0/22:4(7Z,10Z,13Z,16Z))	1.26e-05	-16.275
C14H8N5O27PS7	2.29e-05	-15.415
Carnosifloside III	2.36e-05	-15.368
DG(18:4(6Z,9Z,12Z,15Z)/18:4(6Z,9Z,12Z,15Z)/0:0)	2.92e-05	-15.065
C11H23N2O24PS10	4.3e-05	-14.505
PG(22:1(11Z)/22:1(11Z))	4.88e-05	-14.323
Eryngioside K;(-)-Eryngioside K	5.12e-05	-14.253
PG(22:0/22:1(11Z))_3	5.8e-05	-14.075
PC(21:0/22:2(13Z,16Z))	9.16e-05	-13.414
beta-Amyrenone	0.00016404	-12.574
PS(O-18:0/18:3(6Z,9Z,12Z))_2	0.0001988	-12.296
C19H57N31O6	0.00019903	-12.295
N-Oleoylethanolamine	0.00021485	-12.184
PE(22:2(13Z,16Z)/20:1(11Z))	0.00028355	-11.784
LysoPC(18:3(6Z,9Z,12Z))	0.00030848	-11.663
PS(18:0/20:4(8Z,11Z,14Z,17Z))	0.00037518	-11.38
PS(O-18:0/18:3(6Z,9Z,12Z))_1	0.00058894	-10.73
Alpha-Linolenoyl ethanolamide	0.00060129	-10.7
C18H55N21O4	0.0006772	-10.528
1-icosyl-2-[(7Z,10Z,13Z,16Z)-docosatetraenoyl]-sn-glycero-3-phosphocholine	0.00074405	-10.392
C39H96N18O6S	0.00076578	-10.351
Feruloyldihydro-beta-sitosterol	0.00084941	-10.201
PC(22:2(13Z,16Z)/22:6(4Z,7Z,10Z,13Z,16Z,19Z))	0.00090443	-10.111
Tenuiphenone C;(+)-Tenuiphenone C	0.0009814	-9.9929
C51H94NO7P	0.00099458	-9.9736
LysoPC(18:3(9Z,12Z,15Z))_2	0.0010102	-9.9512
Integristerone A 25-acetate	0.0011187	-9.8039
C17H7N3O23P8S	0.001165	-9.7454
C18H24N2O12S15	0.0011844	-9.7216
PG(18:3(9Z,12Z,15Z)/0:0)	0.0015553	-9.3286
C15H22N6O18S12	0.0016458	-9.247
PI(18:2(9Z,12Z)/16:1(9Z))	0.0017303	-9.1748
LysoPC(22:0)	0.0019509	-9.0017
C22H57N17	0.0023859	-8.7113
C12H8N5O22PS9	0.0024824	-8.654
DG(16:1(9Z)/18:3(9Z,12Z,15Z)/0:0)	0.0026654	-8.5515
C37H62O4	0.0027628	-8.4996
DG(18:3(9Z,12Z,15Z)/18:3(9Z,12Z,15Z)/0:0)_1	0.0027983	-8.4812
PE(22:2(13Z,16Z)/24:1(15Z))	0.0028544	-8.4526
PI-Cer(d20:1/16:0)	0.0029502	-8.405
PG(22:0/22:1(11Z))_1	0.0030416	-8.361
C54H103O10P	0.0035802	-8.1257
PI(O-20:0/21:0)	0.0037047	-8.0764
PG(22:0/22:0)	0.0042131	-7.8909
C13H47N16O2PS13	0.004448	-7.8126
C30H86N28O5	0.0045389	-7.7835
Ins-1-P-Cer(d18:0/26:0)	0.0051751	-7.5942
PE-Cer(d15:2(4E,6E)/24:0(2OH))	0.0055245	-7.4999
TG(14:1(9Z)/14:1(9Z)/20:5(5Z,8Z,11Z,14Z,17Z))	0.0059405	-7.3952
PI(22:4(7Z,10Z,13Z,16Z)/14:1(9Z))	0.0060989	-7.3572
PG(P-16:0/22:4(7Z,10Z,13Z,16Z))	0.0065349	-7.2576
C23H61N13O4	0.0067053	-7.2205
PS(18:0/18:1(9Z))	0.0069622	-7.1662
Corchorusoside A	0.0070234	-7.1536
22:2-Glc-cholesterol	0.0070718	-7.1437
TG(16:1(9Z)/16:1(9Z)/18:2(9Z,12Z))	0.0071006	-7.1378
C27H79N31O4	0.0071122	-7.1355
C12H17N4O26PS9	0.0072599	-7.1058
C27H76N21O3P	0.0075846	-7.0427
C28H75N27O5	0.0077778	-7.0064
UNPD87599	0.0090254	-6.7918
LysoPC(18:3(9Z,12Z,15Z))_1	0.0092295	-6.7595
1,2-di-(9Z,12Z-octadecadienoyl)-3-(beta-D-galactosyl)-sn-glycerol_2	0.0096029	-6.7023
cis-Reticulatacin-10-one	0.0097085	-6.6865
1-palmityl-2-arachidonoyl-sn-glycerol_1	0.0099517	-6.6508
bisdequalinium chloride	0.010325	-6.5978
UNPD151049	0.010948	-6.5131
C25H85N30O5P	0.011374	-6.4581
N-(2-hydroxyhexacosanoyl)-1-O-beta-D-glucosyl-15-methylhexadecasphing-4-enine	0.011821	-6.4026
Acrovestone	0.013362	-6.2257
C42H61NO6	0.014855	-6.0729
22:3-Glc-Stigmasterol_2	0.01502	-6.057
3beta-Methoxy-8-labdene-7beta,15-diol	0.015224	-6.0375
TG(17:2(9Z,12Z)/21:0/22:4(7Z,10Z,13Z,16Z))[iso6]	0.015917	-5.9733
N-(3E-hexadecenoyl)-deoxysphing-4-enine-1-sulfonate	0.016699	-5.9041
C29H93N24O2PS2	0.016776	-5.8975
Cannogenol-3-O-alpha-L-rhamnoside;3-O-alpha-L-Rhamnopyranosylcannogenol	0.020453	-5.6115
UNPD12350	0.021063	-5.5691
C41H64O7	0.021565	-5.5352
C14H3N20O2PS13	0.021648	-5.5297
C22H76N19O5PS3	0.021798	-5.5197
PC(18:2(9Z,12Z)/22:1(13Z))	0.021903	-5.5127
PC(14:0/18:3(9Z,12Z,15Z))	0.022201	-5.4932
LysoPC(18:1(9Z))_2	0.022589	-5.4682
PE(P-16:0/20:4(5Z,8Z,11Z,14Z))	0.022833	-5.4527
20:1-Glc-Stigmasterol	0.023458	-5.4137
PS(20:3(8Z,11Z,14Z)/18:0)	0.026153	-5.2569
Halicylindroside A1	0.02685	-5.2189
Stachyose	0.030033	-5.0573
UNPD93557	0.030275	-5.0457
PS(18:0/22:6(4Z,7Z,10Z,13Z,16Z,19Z))	0.030375	-5.041
1,2-di-(9Z,12Z-octadecadienoyl)-3-(beta-D-galactosyl)-sn-glycerol_1	0.030422	-5.0387
C16H26N2O11S15	0.030822	-5.0199
LysoPC(16:0)_2	0.032287	-4.9529
PGS	0.032323	-4.9513
UNPD64794	0.032996	-4.9216
C16H41NO17S14	0.034868	-4.8419
DG(16:0/18:3(9Z,12Z,15Z)/0:0)	0.034956	-4.8383
PS(O-16:0/20:3(8Z,11Z,14Z))	0.035606	-4.8117
Linoleoyl ethanolamide	0.037651	-4.7312
DGTA(18:1/22:4(10Z,13Z,16Z,19Z))	0.037986	-4.7184
UNPD116032	0.039647	-4.6566
2-amino-3-methoxy-6-methyl-5-[(2E,6E,10E,14E,18E,22E,26E,30E)-3,7,11,15,19,23,27,31,35-nonamethylhexatriaconta-2,6,10,14,18,22,26,30,34-nonaenyl]-p-benzoquinone	0.043618	-4.5189
C39H100N11O3PS2	0.044666	-4.4847
C27H78N32O2	0.045361	-4.4624
Daucosterol 6'-linoleate_1	0.045783	-4.449
TG(16:1(9Z)/20:4(5Z,8Z,11Z,14Z)/20:5(5Z,8Z,11Z,14Z,17Z))	0.04905	-4.3496
Pipecolic acid	0.049854	-4.3262
1-O-linoleoyl-2-O-oleoyl-3-O-alpha-D-galactosyl-sn-glycerol_1	0.050269	-4.3142
C33H61N9O	0.056045	-4.1573
DG(18:4(6Z,9Z,12Z,15Z)/18:3(9Z,12Z,15Z)/0:0)_1	0.057022	-4.1323
PC(22:1(13Z)/22:1(13Z))	0.057587	-4.1181
UNPD181848	0.057899	-4.1103
C5H2O4P2S2	0.058159	-4.1039
UNPD218450	0.058349	-4.0992
TG(18:3(9Z,12Z,15Z)/18:3(9Z,12Z,15Z)/18:3(9Z,12Z,15Z))	0.059247	-4.0771
PC(16:0/16:0)_4	0.066118	-3.9188
TG(17:1(9Z)/17:2(9Z,12Z)/20:5(5Z,8Z,11Z,14Z,17Z))[iso6]	0.066792	-3.9042
2-[[(5R,6S,9R)-14-acetamido-5-methoxy-3,6,9-trimethyl-2-oxo-11-oxa-3,8-diazabicyclo[10.4.0]hexadeca-1(12),13,15-trien-8-yl]methyl]benzoic acid	0.06721	-3.8952
PC(22:0/24:1(15Z))_2	0.067561	-3.8877
2-demethylmenaquinol-9	0.068447	-3.8689
C31H82N12S2	0.069257	-3.8519
PE(18:1(9Z)/20:4(5Z,8Z,11Z,14Z))	0.069598	-3.8448
[(2R)-2-[(Z)-11-(3-amyloxiran-2-yl)undec-9-enoyl]oxy-3-hexadecanoyloxy-propyl] 2-(trimethylammonio)ethyl phosphate_2	0.069863	-3.8393
PS(O-18:0/18:3(9Z,12Z,15Z))	0.069952	-3.8375
DG(18:4(6Z,9Z,12Z,15Z)/18:1(9Z)/0:0)	0.069987	-3.8368
Erythrinasinate A	0.071577	-3.8044
18:3-Glc-Sitosterol	0.076265	-3.7128
DG(18:3(9Z,12Z,15Z)/18:3(9Z,12Z,15Z)/0:0)_2	0.076948	-3.7
Plastoquinone 9	0.077033	-3.6984
TG(18:2(9Z,12Z)/20:0/20:4(5Z,8Z,11Z,14Z))	0.078564	-3.67
1,2-didocosanoyl-sn-glycero-3-phosphosulfocholine	0.083788	-3.5771
C54H103NO7S	0.08435	-3.5675
PS(18:0/18:0)	0.084543	-3.5642
C12H20N6O17S12	0.085036	-3.5558
Adenosine	0.09031	-3.469
PG(22:1(11Z)/20:0)	0.095401	-3.3899
UNPD174454	0.10235	-3.2885
PI(14:0/20:3(8Z,11Z,14Z))	0.10697	-3.2247
C21H43NO2	0.10982	-3.1868
TG(15:0/15:0/22:6(4Z,7Z,10Z,13Z,16Z,19Z))	0.11075	-3.1746
PG(22:0/22:1(11Z))_2	0.11181	-3.1609
C33H83N15O7S	0.11434	-3.1287
DG(18:1(11Z)/16:0/0:0)	0.12199	-3.0351
C32H77N3O2S3	0.12248	-3.0293
TG(16:0/16:1(9Z)/20:4(5Z,8Z,11Z,14Z))_2	0.12276	-3.026
UNPD100256_1	0.12409	-3.0106
C35H58N12O6	0.12488	-3.0014
LysoPC(18:1(9Z))_1	0.12515	-2.9983
TG(18:3(9Z,12Z,15Z)/16:0/18:3(9Z,12Z,15Z))	0.13603	-2.878
1-palmitoyl-2-azelaoyl-sn-glycero-3-phosphocholine	0.13623	-2.8759
PC(18:3(9Z,12Z,15Z)/18:3(9Z,12Z,15Z))_1	0.142	-2.816
TG(18:3(9Z,12Z,15Z)/18:3(9Z,12Z,15Z)/22:5(7Z,10Z,13Z,16Z,19Z))	0.14224	-2.8136
Uvaricin	0.14578	-2.7782
C11H16N6O25S9	0.14729	-2.7633
PE(18:1(9Z)/18:2(9Z,12Z))_1	0.15342	-2.7044
1-hexadecanoyl-2-[(5S,6E,8Z,11Z,14Z)-5-hydroxyicosatetraenoyl]-sn-glycero-3-phosphocholine_1	0.15497	-2.6899
TG(18:0/18:2(9Z,12Z)/20:4(5Z,8Z,11Z,14Z))	0.16094	-2.6354
Gracilamide B;(+)-Gracilamide B	0.16175	-2.6281
C30H86N28O2S	0.1629	-2.618
Dieporeticenin_6	0.16344	-2.6132
Dehydrophytosphingosine	0.16379	-2.6101
PE(20:2(11Z,14Z)/14:1(9Z))	0.16443	-2.6045
Eicosapentaenoic acid	0.16731	-2.5794
C17H63N23O6P2S	0.16937	-2.5617
C16H7N2O28P7	0.1723	-2.537
C11H22N2O24S11	0.17367	-2.5256
C14H5N5O26S8	0.18275	-2.452
(2S,3S,4R,9E)-1,3,4-trihydroxyl-2-[(2'R)-2'-hydroxytetracosanoylamino]-9-octadecene	0.18697	-2.4191
PE(16:0/18:2(9Z,12Z))_2	0.19221	-2.3792
UNPD100256_2	0.19476	-2.3602
C41H73N9O4P2	0.20432	-2.2911
UNPD50782	0.20991	-2.2522
PC(14:0/20:4(8Z,11Z,14Z,17Z))	0.21103	-2.2445
C46H82O7	0.21129	-2.2427
LysoPE(0:0/16:0)	0.2119	-2.2385
Sitoindoside II_2	0.21285	-2.2321
PE(18:3(9Z,12Z,15Z)/16:0)	0.22411	-2.1577
C20H24N3O4PS17	0.23074	-2.1156
C45H69O3P	0.23464	-2.0915
PA(P-16:0/20:5(5Z,8Z,11Z,14Z,17Z))	0.2359	-2.0837
C34H89N23O2S	0.26279	-1.928
Dieporeticenin_5	0.26554	-1.913
UNPD100256_3	0.26941	-1.8921
TG(16:1(9Z)/17:2(9Z,12Z)/17:2(9Z,12Z))[iso3]	0.27724	-1.8508
2-Aminobenzoic acid	0.28087	-1.832
PC(16:0/18:3(9Z,12Z,15Z))	0.28886	-1.7916
C32H90N28O5	0.2915	-1.7784
C28H91N27O5S2	0.31768	-1.6544
UNPD17018	0.31939	-1.6466
N-2-hydroxylignoceroylsphingosine	0.33653	-1.5712
1-(14-methyl-pentadecanoyl)-2-(8-[3]-ladderane-octanyl)-sn-glycerol_3	0.34535	-1.5339
LysoPC(18:2(9Z,12Z))_2	0.35076	-1.5114
TG(22:1(13Z)/18:2(9Z,12Z)/18:2(9Z,12Z))	0.35604	-1.4899
PE(16:0/16:0)	0.36052	-1.4719
Cohibin C_1	0.36589	-1.4505
PC(18:2(9Z,12Z)/18:3(9Z,12Z,15Z))_1	0.37516	-1.4144
C47H102N9O8P	0.37605	-1.411
Sucrose	0.38423	-1.3799
C18H65N36O3P	0.38718	-1.3689
22:3-Glc-Stigmasterol_1	0.39498	-1.3402
Dieporeticenin_3	0.39785	-1.3297
2-acetyl-1-alkyl-sn-glycero-3-phosphocholine	0.41481	-1.2695
C19H2NO6PS13	0.42041	-1.2501
UNPD170043	0.42193	-1.2449
20:1-Glc-Sitosterol	0.43539	-1.1996
TG(18:1(9Z)/18:3(6Z,9Z,12Z)/18:4(6Z,9Z,12Z,15Z))	0.4375	-1.1927
1-O-linoleoyl-2-O-oleoyl-3-O-alpha-D-galactosyl-sn-glycerol_2	0.44689	-1.162
C52H103O8P_1	0.45406	-1.1391
PE(P-18:0/24:0)	0.45476	-1.1368
C26H66N28O	0.48384	-1.0474
UNPD12429_1	0.48563	-1.0421
1,2-Di-(9Z,12Z,15Z-octadecatrienoyl)-3-(Galactosyl-alpha-1-6-Galactosyl-beta-1)-glycerol	0.4964	-1.0104
TG(16:0/18:2(9Z,12Z)/18:2(9Z,12Z))_2	0.49661	-1.0098
Montecristin_1	2.0021	1.0015
TG(18:2(9Z,12Z)/18:1(9Z)/18:3(9Z,12Z,15Z))	2.0056	1.004
C34H68N2O2	2.0104	1.0075
C39H95N17O3	2.012	1.0086
5-(2-Hydroxyethyl)-4-methylthiazole acetate_2	2.0162	1.0116
C33H73N7O6S	2.0187	1.0134
C13H35N4O31PS7	2.0544	1.0387
C11H4N20O20S6	2.056	1.0398
PC(20:4(8Z,11Z,14Z,17Z)/18:1(11Z))	2.0651	1.0462
TG(18:1(9Z)/18:1(9Z)/22:1(13Z))	2.0713	1.0505
TG(18:1(9Z)/18:1(9Z)/18:1(9Z))	2.0808	1.0571
DG(18:2(9Z,12Z)/18:3(9Z,12Z,15Z)/0:0)	2.0898	1.0634
TG(18:2(9Z,12Z)/20:1(11Z)/20:1(11Z))	2.112	1.0786
TG(16:0/18:2(9Z,12Z)/18:2(9Z,12Z))_1	2.1155	1.081
TG(18:2(9Z,12Z)/18:2(9Z,12Z)/18:2(9Z,12Z))_1	2.1368	1.0954
PE(18:2(9Z,12Z)/18:2(9Z,12Z))_1	2.1597	1.1108
PC(16:1(9Z)/22:6(4Z,7Z,10Z,13Z,16Z,19Z))_1	2.1698	1.1176
C16H32N6O5S16	2.1833	1.1265
C37H98N18O3S	2.1918	1.1321
C2N4O2S	2.2154	1.1476
Betaine_1	2.2791	1.1885
TG(18:1(9Z)/18:1(9Z)/20:2(11Z,14Z))	2.2807	1.1894
TG(18:1(9Z)/18:1(9Z)/18:2(9Z,12Z))_1	2.2954	1.1987
UNPD101598	2.329	1.2197
C43H103N13O3S2	2.3507	1.2331
PC(16:0/18:2(9Z,12Z))_2	2.3524	1.2341
C12H13N18O26PS4	2.3708	1.2454
C11H6N20O20S6	2.3992	1.2626
5-Dehydroavenasterol	2.4166	1.273
35-amino-3-methylbacteriohopane-31,32,33,34-tetrol_2	2.4407	1.2873
TG(16:0/16:0/16:0)	2.4732	1.3064
22:1-Glc-cholesterol	2.4806	1.3107
PC(16:0/20:1(11Z))_1	2.4876	1.3148
UNPD13448	2.4895	1.3159
UNPD28692_1	2.4918	1.3172
UNPD89126_1	2.4965	1.3199
35-amino-3-methylbacteriohopane-31,32,33,34-tetrol_4	2.5102	1.3278
Uvarigrin;(+)-Uvarigrin	2.5265	1.3371
1-(14-methyl-pentadecanoyl)-2-(8-[3]-ladderane-octanyl)-sn-glycerol_4	2.5273	1.3376
PC(18:2(9Z,12Z)/18:2(9Z,12Z))_2	2.5387	1.3441
22:2-Glc-Stigmasterol_2	2.5858	1.3706
PA(16:0/22:6(4Z,7Z,10Z,13Z,16Z,19Z))	2.5876	1.3716
PI(18:3(9Z,12Z,15Z)/18:1(9Z))	2.6047	1.3811
C20H41N7O3	2.6429	1.4021
UNPD31882_5	2.6502	1.4061
TG(15:0/16:0/20:5(5Z,8Z,11Z,14Z,17Z))	2.6674	1.4154
Ginsenoside Rs7;(+)-Ginsenoside Rs7	2.6783	1.4213
GW 7647	2.6954	1.4305
PS(P-16:0/13:0)	2.7342	1.4511
TG(18:2(9Z,12Z)/20:0/20:0)	2.7397	1.454
TG(17:1(9Z)/18:0/18:2(9Z,12Z))[iso6]	2.7681	1.4689
C18H41NO2S18	2.8081	1.4896
DG(16:0/20:5(5Z,8Z,11Z,14Z,17Z)/0:0)	2.8304	1.501
C57H109NO6_2	2.8465	1.5092
UNPD31882_2	2.8545	1.5133
PE-NMe2(18:1(9Z)/18:1(9Z))_1	2.8987	1.5354
C23H62N22O3	2.9093	1.5407
UNPD33838_3	2.9579	1.5646
C11H13N22O27PS3	2.9664	1.5687
Pipecolamide	2.9777	1.5742
DG(14:0/20:3(8Z,11Z,14Z)/0:0)	3.0089	1.5892
C53H96O7	3.0214	1.5952
PE(16:0/18:2(9Z,12Z))_3	3.0848	1.6252
C12H11N22O27PS2	3.1011	1.6328
Graveoline_1	3.1344	1.6482
PC(24:1(15Z)/24:1(15Z))	3.1436	1.6524
Stigmasteryl glucoside	3.1496	1.6552
C55H118N5O5P	3.152	1.6563
C35H94N27O2P	3.3207	1.7315
C25H70N17O4PS	3.3297	1.7354
C14H40N2O29S9	3.3683	1.752
C17H34N16O4S14	3.4989	1.8069
Glycerol 1,2-di-(9Z-octadecenoate) 3-tetradecanoate	3.5506	1.828
C12H32N6O20S11	3.6063	1.8505
Artemoin A	3.6081	1.8512
TG(16:1(9Z)/22:0/22:1(13Z))	3.6144	1.8538
1-(14-methyl-pentadecanoyl)-2-(8-[3]-ladderane-octanyl)-sn-glycerol_2	3.6507	1.8682
C33H91N23OS	3.654	1.8695
20:0-Glc-Sitosterol	3.6876	1.8827
C37H83N7O5S	3.696	1.886
Artemoin C	3.7093	1.8912
C36H72N2O2_2	3.776	1.9169
C32H93N23OS	3.8553	1.9468
C36H72N2O2_1	3.8777	1.9552
UNPD11778	3.8986	1.963
beta-D-mannosyl C30-phosphomycoketide	3.9269	1.9734
PI(18:2(9Z,12Z)/18:3(9Z,12Z,15Z))	3.9517	1.9825
C45H98N7O4P	3.9787	1.9923
AC2SGL(18:0/28:0(2Me[S],4Me[S],6Me[S],8Me[R],10Me[R],12Me[R],13OH))	4.0004	2.0002
UNPD31882_3	4.034	2.0122
[(2R)-2-[(Z)-11-(3-amyloxiran-2-yl)undec-9-enoyl]oxy-3-hexadecanoyloxy-propyl] 2-(trimethylammonio)ethyl phosphate_1	4.0443	2.0159
C13H2N8O32P2S	4.1028	2.0366
C55H109N7O4	4.2036	2.0716
C18H31N6O5PS16_1	4.2595	2.0907
C41H99N17O3	4.3518	2.1216
PC(16:0/18:2(9Z,12Z))_1	4.358	2.1237
PC(14:1(9Z)/18:1(9Z))	4.3655	2.1262
UNPD72985	4.3677	2.1269
C57H109NO6_1	4.3705	2.1278
C26H66N9O5P	4.4943	2.1681
TG(17:2(9Z,12Z)/20:0/20:0)[iso3]	4.5197	2.1762
C38H70N2O2	4.5386	2.1823
C27H68N8S	4.581	2.1957
C14H47N4O32PS12	4.6398	2.2141
TG(17:2(9Z,12Z)/20:0/20:2(11Z,14Z))[iso6]	4.6736	2.2245
PC(22:2(13Z,16Z)/20:2(11Z,14Z))	4.7136	2.2368
TG(20:0/20:4(5Z,8Z,11Z,14Z)/20:4(5Z,8Z,11Z,14Z))	4.876	2.2857
UNPD87777	4.8812	2.2872
TG(20:0/20:0/20:4(5Z,8Z,11Z,14Z))	4.8856	2.2885
C18H35N8O2PS15	5.0394	2.3333
C21H65N29S	5.0406	2.3336
C29H96N29O2PS2_1	5.0986	2.3501
TG(15:0/18:1(9Z)/18:1(9Z))	5.1822	2.3736
TG(17:0/18:1(9Z)/18:1(9Z))	5.1868	2.3749
PS(22:2(13Z,16Z)/16:0)	5.3144	2.4099
PI(16:0/18:2(9Z,12Z))	5.399	2.4327
C34H81N17O4	5.4888	2.4565
N-tetracosanoylphytosphingosine	5.6589	2.5005
UNPD151115	5.6794	2.5057
C13H25N2O27PS11	5.9219	2.5661
C20H39N5O6S16	6.0722	2.6022
Myrigalone E	6.1796	2.6275
2-(acetamidomethylidene)succinic acid_2	6.29	2.6531
1,2-Epoxy-1,2,7,7',8,8',11,12-octahydro-psi,psi-carotene	6.3244	2.6609
C29H84N38O	6.6713	2.738
C28H73N5S3	6.6816	2.7402
PC(P-16:0/18:4(6Z,9Z,12Z,15Z))	6.8249	2.7708
C66H125NO6	6.8435	2.7747
C28H89N35O2S	6.856	2.7774
Mayolene-20	7.0148	2.8104
PC(16:0/18:2(9Z,12Z))_4	7.0473	2.8171
C55H115NO2S3	7.3167	2.8712
UNPD211446	7.3488	2.8775
C51H101NO11	7.403	2.8881
C45H99N11O6	7.4855	2.9041
PE(20:1(11Z)/18:1(9Z))	7.5495	2.9164
Phytosphingosine	7.8477	2.9723
Strepsiamide A;(+)-Strepsiamide A	7.936	2.9884
TG(18:1(9Z)/22:1(13Z)/22:2(13Z,16Z))	7.9429	2.9897
C35H90N9O5PS4	7.9435	2.9898
C9H5NO10S9	8.2993	3.053
beta-Sitosterol 3-O-beta-D-galactopyranoside	8.4087	3.0719
PE(24:1(15Z)/P-18:1(9Z))	8.8305	3.1425
N-[(4E,8Z)-1,3-dihydroxyoctadeca-4,8-dien-2-yl]hexadecanamide 1-glucoside	8.8728	3.1494
PC(18:1(9Z)/18:3(9Z,12Z,15Z))	8.8832	3.1511
PE(21:0/20:2(11Z,14Z))_1	9.0464	3.1773
C41H68O7	9.2168	3.2043
C26H71N23	9.4708	3.2435
C38H67N	9.5295	3.2524
35-amino-3-methylbacteriohopane-30,31,32,33,34-pentol	9.7273	3.282
PE(18:4(6Z,9Z,12Z,15Z)/20:3(8Z,11Z,14Z))	10.655	3.4134
UNPD12429_3	10.849	3.4395
TG(17:2(9Z,12Z)/18:0/20:0)[iso6]	10.879	3.4434
1,2-Di-(9Z,12Z-octadecadienoyl)-sn-glycero-3-phosphate	10.937	3.4512
C23H92N34O6S5	11.411	3.5123
C31H70N7O2P_2	12.354	3.6269
C49H107N9O5S	12.631	3.6589
C15H37NO25S11	13.036	3.7045
TG(18:1(9Z)/18:1(9Z)/18:2(9Z,12Z))_2	13.22	3.7247
3-(all-trans-nonaprenyl)benzene-1,2-diol	13.375	3.7415
Tonkinelin	14.316	3.8395
PE(24:0/20:1(11Z))	14.617	3.8695
1-O-(alpha-D-galactopyranosyl)-N-[11-(4-methoxyphenyl)undecanoyl]phytosphingosine	14.682	3.876
PE(18:2(9Z,12Z)/18:2(9Z,12Z))_2	14.804	3.8879
DGTS(16:0/18:2(9Z,12Z))	14.991	3.906
C29H55NOS2	15.112	3.9176
C43H97N17O4	15.419	3.9467
Fucoserratene;(3E,5Z)-1,3,5-Octatriene	15.593	3.9629
Daucosterol 6'-linoleate_2	16.256	4.0229
C38H100N17O2PS	16.301	4.0268
N-hexacosanoylphytosphingosine	17.657	4.1422
PS(O-18:0/20:5(5Z,8Z,11Z,14Z,17Z))	18.084	4.1766
C53H98O7	18.438	4.2046
C20H62N21O5P	18.732	4.2274
1-palmityl-2-arachidonoyl-sn-glycerol_2	19.734	4.3026
PS(O-16:0/15:0)	20.406	4.351
C31H83N9O4P2S	20.973	4.3905
PI(22:6(4Z,7Z,10Z,13Z,16Z,19Z)/22:0)	21.17	4.404
UNPD44999	21.889	4.4521
PC(18:1(9Z)/22:4(7Z,10Z,13Z,16Z))	23.201	4.5361
C21H80N42O2	23.391	4.5479
C39H97N17O3	23.417	4.5495
C38H107N19OS3	23.632	4.5627
C18H34N6O6S16	24.767	4.6303
UNPD148476	25.973	4.6989
C61H100O13P2	26.269	4.7153
C11H12N12O24S2	27.295	4.7706
C16H38N12O4S16	40.809	5.3508
Ganoderol A	44.037	5.4606
PE(18:2(9Z,12Z)/15:0)	44.577	5.4782
Lactosylceramide (d18:1/12:0)	44.607	5.4792
TG(20:0/20:0/22:2(13Z,16Z))	48.312	5.5943
UNPD201712	54.601	5.7708
beta-sitosterol glucoside-3'-O-hexacosanoicate	56.757	5.8267
Hexadecyl ferulate	57.752	5.8518
C43H99N17O4	58.873	5.8795
C22H73N25O4S	63.459	5.9877
UNPD214945	66.684	6.0593
Montecristin_2	84.813	6.4062
C13H23N22O22PS5	87.758	6.4555
C15HN4O2PS15	92.972	6.5387
UNPD15407	96.199	6.5879
Campesterol glucoside	99.459	6.636
N-acetyl-D-glucosaminyl-(1->4)-N-acetylmuramoyl-L-alanyl-D-glutamyl-6-carboxy-L-lysine	103.75	6.6969
22:0-Glc-Sitosterol	104.28	6.7043
C40H79N5OS	115.14	6.8472
C12H28N20O25S6	129.13	7.0127
C26H77N19O5S	147.15	7.2012
C21H67N29S	152.94	7.2568
PE(16:0/22:6(4Z,7Z,10Z,13Z,16Z,19Z))	166.24	7.3772
PC(22:4(7Z,10Z,13Z,16Z)/18:0)	169.61	7.4061
Dieporeticenin_8	189.77	7.5681
DG(18:3(6Z,9Z,12Z)/18:2(9Z,12Z)/0:0)	229.19	7.8404
C16H25O25PS11	241.04	7.9131
PA(21:0/19:0)	323.7	8.3385
M = 80.0617	335.78	8.3914
C11H9N22O23PS4	447.6	8.8061
C27H55NOS2	466.63	8.8661
C28H76N21O3P	762.55	9.5747
3,4,5,13,21,22,23-heptahydroxy-8,18-dioxo-12-(3,4,5-trihydroxybenzoyloxy)-9,14,17-trioxatetracyclo[17.4.0.0??,???.0?????,?????]tricosa-1(23),2,4,6,19,21-hexaen-11-yl 3,4,5-trihydroxybenzoate	1562.7	10.61
Cer(d18:0/24:0)	1751.9	10.775
C14H9NS12	1844.5	10.849
C43H109N13O3S2	2397.9	11.228
PE(P-18:0/22:2(13Z,16Z))	3013.3	11.557
UNPD10679	3369	11.718
C45H106N12O3S2	6535.8	12.674
Proline betaine	6720.9	12.714
C19H68N29O3P	6752.1	12.721
C14H39N4O32PS7	6760.4	12.723
C33H79N13S	16806	14.037
C21H37N	25694	14.649
C14H8N18O34S	35412	15.112
Piptamine	43733	15.416

## Sheet: cowpea vs pigeon pea
metabolite	FC	log2(FC)
Pipecolic acid	0.00013005	-12.909
Proline betaine	0.00023215	-12.073
Apramide A	0.00023682	-12.044
UNPD44999	0.00056438	-10.791
PE(16:0/22:6(4Z,7Z,10Z,13Z,16Z,19Z))	0.0025603	-8.6095
M = 80.0617	0.0036224	-8.1088
PE(18:2(9Z,12Z)/15:0)	0.008154	-6.9383
UNPD93557	0.010548	-6.5668
PE(P-16:0/20:4(5Z,8Z,11Z,14Z))	0.024187	-5.3696
UNPD116032	0.02615	-5.257
C33H87N29O	0.029063	-5.1047
DG(18:3(6Z,9Z,12Z)/18:2(9Z,12Z)/0:0)	0.030922	-5.0152
C33H89N21O4S	0.037057	-4.7541
C13H23N22O22PS5	0.038437	-4.7014
C50H105N7O6S	0.0403	-4.6331
PC(22:0/24:1(15Z))_2	0.048909	-4.3538
C23H38N2O2S18	0.051382	-4.2826
C21H80N42O2	0.05652	-4.1451
C14H9NS12	0.062251	-4.0058
C20H80N40O2	0.067804	-3.8825
22:0-Glc-Sitosterol	0.072007	-3.7957
UNPD87777	0.084075	-3.5722
Fucoserratene;(3E,5Z)-1,3,5-Octatriene	0.085359	-3.5503
PC(18:1(9Z)/18:3(9Z,12Z,15Z))	0.093762	-3.4149
C14H39N4O32PS7	0.10062	-3.3129
C12H14N3O28PS8	0.10155	-3.2998
C19H68N29O3P	0.10266	-3.284
PS(O-18:0/20:3(8Z,11Z,14Z))	0.10273	-3.2831
PS(O-16:0/20:3(8Z,11Z,14Z))	0.10316	-3.277
C22H73N25O4S	0.10742	-3.2187
Gracilamide B;(+)-Gracilamide B	0.1092	-3.1949
TG(20:0/20:4(5Z,8Z,11Z,14Z)/20:4(5Z,8Z,11Z,14Z))	0.11648	-3.1018
UNPD100256_3	0.1203	-3.0554
TG(16:0/18:2(9Z,12Z)/18:2(9Z,12Z))_2	0.12083	-3.049
C49H107N9O5S	0.12283	-3.0253
C18H34N6O6S16	0.12694	-2.9777
C33H94N21O3PS	0.13107	-2.9316
UNPD181848	0.13416	-2.898
UNPD15407	0.13574	-2.8811
TG(18:1(9Z)/18:2(9Z,12Z)/18:2(9Z,12Z))_2	0.13739	-2.8636
C37H82N6O2S	0.13801	-2.8571
3,4,5,13,21,22,23-heptahydroxy-8,18-dioxo-12-(3,4,5-trihydroxybenzoyloxy)-9,14,17-trioxatetracyclo[17.4.0.0??,???.0?????,?????]tricosa-1(23),2,4,6,19,21-hexaen-11-yl 3,4,5-trihydroxybenzoate	0.13905	-2.8463
1-O-linoleoyl-2-O-oleoyl-3-O-alpha-D-galactosyl-sn-glycerol_2	0.14351	-2.8008
UNPD151115	0.14375	-2.7984
TG(18:1(9Z)/20:1(11Z)/20:4(5Z,8Z,11Z,14Z))	0.15327	-2.7059
PE(22:0/24:0)	0.15465	-2.6929
TG(18:1(9Z)/18:1(9Z)/18:2(9Z,12Z))_2	0.15556	-2.6845
C14H8N18O34S	0.15566	-2.6835
C66H125NO6	0.15652	-2.6756
PI(22:6(4Z,7Z,10Z,13Z,16Z,19Z)/22:0)	0.16162	-2.6293
C12H28N20O25S6	0.16219	-2.6242
Campesterol glucoside	0.16588	-2.5918
PC(22:0/24:1(15Z))_1	0.16702	-2.5819
TG(14:1(9Z)/14:1(9Z)/20:5(5Z,8Z,11Z,14Z,17Z))	0.16761	-2.5768
PS(22:2(13Z,16Z)/16:0)	0.16911	-2.564
PC(P-16:0/18:4(6Z,9Z,12Z,15Z))	0.16968	-2.5592
C45H99N11O6	0.17347	-2.5273
Hexadecyl ferulate	0.17576	-2.5083
2-demethylmenaquinol-9	0.17869	-2.4845
PE(24:0/20:1(11Z))	0.17965	-2.4768
UNPD151049	0.18304	-2.4498
TG(20:0/20:0/22:2(13Z,16Z))	0.19233	-2.3784
C39H78N2	0.19627	-2.3491
beta-Sitosterol 3-O-beta-D-galactopyranoside	0.19648	-2.3476
C45H69O3P	0.19711	-2.343
1-hexadecanoyl-2-[(5S,6E,8Z,11Z,14Z)-5-hydroxyicosatetraenoyl]-sn-glycero-3-phosphocholine_1	0.19824	-2.3346
C15H37NO25S11	0.20134	-2.3123
C30H86N28O2S	0.20439	-2.2906
Daucosterol 6'-linoleate_1	0.20811	-2.2646
C55H115NO2S3	0.21033	-2.2492
UNPD31882_3	0.21182	-2.2391
Piptamine	0.22089	-2.1786
C19H33N6O3PS18	0.22153	-2.1744
[(2R)-2-[(Z)-11-(3-amyloxiran-2-yl)undec-9-enoyl]oxy-3-hexadecanoyloxy-propyl] 2-(trimethylammonio)ethyl phosphate_2	0.22568	-2.1477
UNPD12429_3	0.22877	-2.128
1-hexadecanoyl-2-[(5S,6E,8Z,11Z,14Z)-5-hydroxyicosatetraenoyl]-sn-glycero-3-phosphocholine_2	0.22962	-2.1227
C21H65N29S	0.2333	-2.0997
TG(17:2(9Z,12Z)/18:0/20:0)[iso6]	0.23752	-2.0739
C15HN4O2PS15	0.24212	-2.0462
22:2-Glc-Stigmasterol_1	0.25291	-1.9833
C18H35N8O2PS15	0.25334	-1.9808
TG(17:0/18:1(9Z)/18:1(9Z))	0.2537	-1.9788
C43H109N13O3S2	0.25554	-1.9684
C22H73N27O2	0.25571	-1.9674
C21H37N	0.26062	-1.94
C25H85N39	0.26984	-1.8898
C26H66N28O	0.27094	-1.884
PE(18:4(6Z,9Z,12Z,15Z)/20:0)	0.27909	-1.8412
UNPD201712	0.28205	-1.826
C20H24N3O4PS17	0.28224	-1.825
C27H76N21O3P	0.28246	-1.8239
TG(18:2(9Z,12Z)/18:2(9Z,12Z)/18:2(9Z,12Z))_1	0.2841	-1.8155
C9H5NO10S9	0.28603	-1.8058
C61H100O13P2	0.29292	-1.7714
PE(18:0/18:1(9Z))	0.29707	-1.7511
C43H97N17O4	0.29797	-1.7468
C51H101NO11	0.29817	-1.7458
Sitoindoside II_2	0.30204	-1.7272
C38H70N2O2	0.3037	-1.7193
DG(18:2(9Z,12Z)/18:3(9Z,12Z,15Z)/0:0)	0.30465	-1.7148
UNPD100256_1	0.30573	-1.7097
C31H83N9O4P2S	0.30699	-1.7037
C21H67N29S	0.30701	-1.7037
C40H79N5OS	0.3135	-1.6734
C33H91N23OS	0.31921	-1.6474
C20H62N21O5P	0.32036	-1.6423
PE(24:1(15Z)/P-18:1(9Z))	0.32228	-1.6336
TG(17:1(9Z)/18:0/18:2(9Z,12Z))[iso6]	0.32764	-1.6098
PE(P-18:0/22:2(13Z,16Z))	0.32854	-1.6058
1-(14-methyl-pentadecanoyl)-2-(8-[3]-ladderane-octanyl)-sn-glycerol_2	0.3301	-1.599
PC(18:2(9Z,12Z)/18:1(9Z))_1	0.33032	-1.5981
C53H98O7	0.33093	-1.5954
TG(18:1(9Z)/22:1(13Z)/22:2(13Z,16Z))	0.33185	-1.5914
C41H99N17O3	0.33211	-1.5903
C28H76N21O3P	0.33263	-1.588
TG(17:2(9Z,12Z)/20:0/20:2(11Z,14Z))[iso6]	0.33506	-1.5775
UNPD31882_4	0.33701	-1.5691
UNPD214945	0.33815	-1.5643
C43H99N17O4	0.34626	-1.5301
PA(22:1(11Z)/20:0)	0.35203	-1.5062
UNPD33838_3	0.35538	-1.4926
C14H47N4O32PS12	0.35567	-1.4914
C26H77N19O5S	0.35731	-1.4848
PC(18:1(9Z)/18:1(9Z))_1	0.36221	-1.4651
UNPD33838_2	0.37417	-1.4182
TG(18:2(9Z,12Z)/18:1(9Z)/18:3(9Z,12Z,15Z))	0.3832	-1.3838
PC(14:1(9Z)/18:1(9Z))	0.38882	-1.3628
melophlin P	0.39815	-1.3286
C31H70N7O2P_2	0.40276	-1.312
PC(22:4(7Z,10Z,13Z,16Z)/18:0)	0.40646	-1.2988
1,2-Epoxy-1,2,7,7',8,8',11,12-octahydro-psi,psi-carotene	0.40679	-1.2976
UNPD100256_2	0.40692	-1.2972
UNPD31882_5	0.41429	-1.2713
PE(18:2(9Z,12Z)/18:2(9Z,12Z))_2	0.42471	-1.2355
UNPD31882_2	0.42608	-1.2308
C22H76N19O5PS3	0.43708	-1.194
Cer(d18:0/24:0)	0.43893	-1.1879
N-acetyl-D-glucosaminyl-(1->4)-N-acetylmuramoyl-L-alanyl-D-glutamyl-6-carboxy-L-lysine	0.44347	-1.1731
Mayolene-20	0.44561	-1.1662
PS(O-18:0/20:5(5Z,8Z,11Z,14Z,17Z))	0.45174	-1.1464
C13H35N4O31PS7	0.45483	-1.1366
PE(16:0/20:3(8Z,11Z,14Z))	0.45561	-1.1341
PE(16:1(9Z)/22:2(13Z,16Z))	0.45825	-1.1258
PE(18:0/18:2(9Z,12Z))	0.45992	-1.1205
PE(20:2(11Z,14Z)/14:1(9Z))	0.46404	-1.1077
UNPD33838_1	0.46977	-1.09
1,2-Di-(9Z,12Z-octadecadienoyl)-sn-glycero-3-phosphate	0.47253	-1.0815
UNPD31882_1	0.47676	-1.0687
C16H32N6O5S16	0.48065	-1.0569
DG(14:0/20:3(8Z,11Z,14Z)/0:0)	0.48769	-1.036
[(2R)-2-[(Z)-11-(3-amyloxiran-2-yl)undec-9-enoyl]oxy-3-hexadecanoyloxy-propyl] 2-(trimethylammonio)ethyl phosphate_1	0.48796	-1.0352
TG(18:3(9Z,12Z,15Z)/19:1(9Z)/22:0)[iso6]	0.49231	-1.0223
TG(16:1(9Z)/22:0/22:1(13Z))	0.49584	-1.012
TG(18:1(9Z)/18:1(9Z)/18:2(9Z,12Z))_1	0.49831	-1.0049
PE-NMe2(18:1(9Z)/18:1(9Z))_3	2.0002	1.0001
TG(18:2(9Z,12Z)/20:0/20:1(11Z))	2.0021	1.0015
C43H80O4	2.0731	1.0518
Artemoin C	2.2248	1.1537
Dieporeticenin_6	2.283	1.1909
TG(18:2(9Z,12Z)/18:2(9Z,12Z)/20:1(11Z))	2.3878	1.2557
C22H68N26O2S	2.4433	1.2888
DG(18:4(6Z,9Z,12Z,15Z)/18:3(9Z,12Z,15Z)/0:0)_1	2.4584	1.2977
PC(18:3(9Z,12Z,15Z)/20:0)	2.4963	1.3198
TG(16:0/16:1(9Z)/20:4(5Z,8Z,11Z,14Z))_1	2.4995	1.3216
UNPD89126_1	2.523	1.3351
PC(24:0/18:2(9Z,12Z))	2.524	1.3357
C52H103O8P_1	2.6255	1.3926
TG(16:0/18:1(9Z)/18:2(9Z,12Z))_2	2.6387	1.3998
Strepsiamide A;(+)-Strepsiamide A	2.6863	1.4256
C38H107N19OS3	2.746	1.4573
PC(18:2(9Z,12Z)/18:3(9Z,12Z,15Z))_1	2.9916	1.5809
2-acetyl-1-alkyl-sn-glycero-3-phosphocholine	3.0171	1.5932
22:3-Glc-Stigmasterol_1	3.0573	1.6123
DG(18:1(9Z)/18:1(9Z)/0:0)	3.1366	1.6492
LysoPE(0:0/16:0)	3.1808	1.6694
N-hexacosanoylphytosphingosine	3.4182	1.7733
(2S,3S,4R,9E)-1,3,4-trihydroxyl-2-[(2'R)-2'-hydroxytetracosanoylamino]-9-octadecene	3.6514	1.8684
UNPD12429_2	3.744	1.9046
N-tetracosanoylphytosphingosine	3.8001	1.9261
PE(18:3(9Z,12Z,15Z)/16:0)	3.9337	1.9759
LysoPC(18:2(9Z,12Z))_1	3.9752	1.991
PC(16:0/18:3(9Z,12Z,15Z))	3.982	1.9935
C17H34N6O25S9	3.9892	1.9961
Adenosine	4.0479	2.0172
PE(22:0/15:0)	4.0626	2.0224
C12H8N20O6S12	4.0887	2.0316
DG(18:4(6Z,9Z,12Z,15Z)/20:4(5Z,8Z,11Z,14Z)/0:0)	4.1396	2.0495
PE(16:0/18:2(9Z,12Z))_2	4.226	2.0793
Sitoindoside II_1	4.2268	2.0796
C20H60N2O14S12	4.3523	2.1218
PC(18:3(9Z,12Z,15Z)/18:3(9Z,12Z,15Z))_1	4.4007	2.1377
LysoPC(18:2(9Z,12Z))_2	4.5245	2.1778
TG(20:0/20:1(11Z)/20:4(5Z,8Z,11Z,14Z))	4.6002	2.2017
PC(16:0/14:0)	4.683	2.2274
22:3-Glc-Stigmasterol_2	4.7512	2.2483
Ergocristine	4.8214	2.2694
C16H7N2O28P7	4.8578	2.2803
PG(22:1(11Z)/20:0)	4.9458	2.3062
TG(16:1(9Z)/17:2(9Z,12Z)/17:2(9Z,12Z))[iso3]	5.1156	2.3549
UNPD64794	5.2567	2.3942
PE(18:1(9Z)/18:2(9Z,12Z))_1	5.3351	2.4155
2-Aminobenzoic acid	5.3367	2.4159
LysoPE(18:2(9Z,12Z)/0:0)	5.4024	2.4336
PE(24:1(15Z)/22:1(13Z))	5.4089	2.4353
C41H102N10O3S2	5.4625	2.4495
Myrigalone E	5.5175	2.464
DG(18:3(9Z,12Z,15Z)/22:0/0:0)	5.5654	2.4765
PC(18:0/22:6(4Z,7Z,10Z,13Z,16Z,19Z))	5.6332	2.494
UNPD111092	5.6754	2.5047
C33H79N13S	5.8859	2.5573
Dieporeticenin_5	5.9548	2.5741
PE-Cer(d15:2(4E,6E)/24:0(2OH))	6.1238	2.6144
PC(16:0/16:0)_3	6.1993	2.6321
TG(16:0/16:1(9Z)/18:2(9Z,12Z))	6.2486	2.6435
LysoPC(18:1(9Z))_1	6.6723	2.7382
Dieporeticenin_1	6.7174	2.7479
C39H100N11O3PS2	6.7651	2.7581
PG(22:0/22:1(11Z))_2	6.8447	2.775
PC(18:0/20:4(5Z,8Z,11Z,14Z))	7.1033	2.8285
C11H22N2O24S11	7.3773	2.8831
PE(18:1(9Z)/20:4(5Z,8Z,11Z,14Z))	7.3958	2.8867
C46H95N10O5PS	7.6884	2.9427
Dieporeticenin_7	7.8094	2.9652
TG(22:1(13Z)/18:2(9Z,12Z)/18:2(9Z,12Z))	7.9626	2.9932
1,2-di-(9Z,12Z-octadecadienoyl)-3-(beta-D-galactosyl)-sn-glycerol_1	8.2335	3.0415
Dieporeticenin_2	8.2537	3.045
N-2-hydroxylignoceroylsphingosine	8.3756	3.0662
PE(22:2(13Z,16Z)/24:1(15Z))	8.3997	3.0703
C11H16N6O25S9	8.7378	3.1273
TG(18:3(9Z,12Z,15Z)/18:3(9Z,12Z,15Z)/18:3(9Z,12Z,15Z))	9.3893	3.231
C31H82N12S2	9.4877	3.2461
C34H81N17O4	9.4958	3.2473
C42H106N22O4	9.6992	3.2779
TG(18:0/18:2(9Z,12Z)/20:4(5Z,8Z,11Z,14Z))	10.098	3.336
C35H58N12O6	10.198	3.3502
C32H77N3O2S3	10.269	3.3603
C24H70N21O2P	10.369	3.3742
Erythrinasinate A	10.521	3.3952
1-O-linoleoyl-2-O-oleoyl-3-O-alpha-D-galactosyl-sn-glycerol_1	11.292	3.4972
PG(22:0/22:0)	11.895	3.5723
20:1-Glc-Stigmasterol	12.092	3.5959
TG(18:3(9Z,12Z,15Z)/16:0/18:3(9Z,12Z,15Z))	12.393	3.6314
TG(17:1(9Z)/17:2(9Z,12Z)/20:5(5Z,8Z,11Z,14Z,17Z))[iso6]	12.649	3.661
C34H89N23O2S	13.92	3.7991
22:2-Glc-cholesterol	14.402	3.8482
DG(18:1(11Z)/16:0/0:0)	14.62	3.8698
1-[(9Z)-octadecenyl]-3-[(9Z)-octadecenoyl]-sn-glycerol	15.343	3.9395
DG(18:4(6Z,9Z,12Z,15Z)/18:1(9Z)/0:0)	15.758	3.978
LysoPC(18:1(9Z))_2	15.793	3.9812
PI(14:0/20:3(8Z,11Z,14Z))	16.878	4.0771
PC(16:0/16:0)_2	17.525	4.1313
C13H20N4O26S11	17.624	4.1395
PE(16:0/16:0)	17.852	4.158
PC(16:0/16:0)_4	17.922	4.1637
C23H62N18OS2	18.091	4.1772
C14H35NO20S13	20.447	4.3538
Stachyose	21.393	4.4191
C30H86N28O5	21.884	4.4518
TG(18:2(9Z,12Z)/18:3(9Z,12Z,15Z)/21:0)[iso6]	24.548	4.6175
DG(18:3(9Z,12Z,15Z)/18:3(9Z,12Z,15Z)/0:0)_2	28.798	4.8479
LysoPC(16:0)_2	32.172	5.0077
PC(22:1(13Z)/22:1(13Z))	33.239	5.0548
C16H41NO17S14	34.256	5.0983
PC(14:0/18:3(9Z,12Z,15Z))	36.148	5.1758
bisdequalinium chloride	36.722	5.1986
PG(22:0/22:1(11Z))_1	40.101	5.3256
TG(18:2(9Z,12Z)/20:0/20:4(5Z,8Z,11Z,14Z))	41.526	5.3759
18:3-Glc-Sitosterol	42.732	5.4172
DG(16:0/18:3(9Z,12Z,15Z)/0:0)	50.164	5.6486
C14H3N20O2PS13	71.786	6.1656
1-palmityl-2-arachidonoyl-sn-glycerol_1	101.42	6.6641
PC(18:0/16:0)	102.58	6.6806
TG(17:2(9Z,12Z)/21:0/22:4(7Z,10Z,13Z,16Z))[iso6]	117.6	6.8777
Feruloyldihydro-beta-sitosterol	129.16	7.013
PG(P-16:0/22:4(7Z,10Z,13Z,16Z))	136.4	7.0917
PC(18:2(9Z,12Z)/22:1(13Z))	136.49	7.0926
DG(16:1(9Z)/18:3(9Z,12Z,15Z)/0:0)	161.2	7.3327
DG(18:3(9Z,12Z,15Z)/18:3(9Z,12Z,15Z)/0:0)_1	166.2	7.3768
1,2-di-(9Z,12Z-octadecadienoyl)-3-(beta-D-galactosyl)-sn-glycerol_2	177.16	7.4689
Cannogenol-3-O-alpha-L-rhamnoside;3-O-alpha-L-Rhamnopyranosylcannogenol	188.15	7.5558
LysoPC(18:3(9Z,12Z,15Z))_1	306.25	8.2585
PI(22:4(7Z,10Z,13Z,16Z)/14:1(9Z))	378.16	8.5629
Corchorusoside A	594.53	9.2156
PI(18:2(9Z,12Z)/16:1(9Z))	607.03	9.2456
LysoPC(22:0)	1759.6	10.781
PE(22:2(13Z,16Z)/20:1(11Z))	2776.5	11.439
LysoPC(18:3(9Z,12Z,15Z))_2	3105.6	11.601
UNPD205514	3206.4	11.647
LysoPC(18:3(6Z,9Z,12Z))	3326.8	11.7
1-icosyl-2-[(7Z,10Z,13Z,16Z)-docosatetraenoyl]-sn-glycero-3-phosphocholine	4276	12.062
Integristerone A 25-acetate	6984.2	12.77
M = 137.1667	22411	14.452
C13H31N10O27P3S	25039	14.612
UNPD186538	64346	15.974
PG(18:3(9Z,12Z,15Z)/0:0)	83493	16.349
TG(19:0/20:2(11Z,14Z)/20:4(5Z,8Z,11Z,14Z))[iso6]	112780	16.783
